# Supplementary material for: Pesticide residue exposure provides different responses of the microbiomes of distinct cultures of the stored product pest mite Acarus siro
Source: BMC Microbiol. 2022 Oct 19;22:252. doi: 10.1186/s12866-022-02661-4 (PMC9580201; doi:10.1186/s12866-022-02661-4)
Supplement: Supplementary file 3 — Additional file 3: Table S1. The list of samples, factors and files deposited at NCBI (PRJNA774490) describing the microbiome of Acarus siro. Table S2. Identification of OTUs based on RDP and comparison to GenBank using Blatstn in Acarus siro microbiome. The identified taxonomy levels and thresholds (Tr) are shown. The most similar hits in GenBank are presented (Blast hits) with their percentual similarity to compared sequences (ident %). Table S3. The list of samples with standardized read numbers of Acarus siro microbiome, the total numbers of standardized reads (N) and frequency in the samples (F) are provided. Table S4. The list of almost complete 16S DNA sequences used for the identification of Sodalis-like symbiont of Acarus siro. Table S5. The list of samples of Acarus siro microbiome, diversity indexes and numbers of reads based on qPCR (universal primers). The reads were recalculated per mite. [file 12866_2022_2661_MOESM3_ESM.xlsx]

## Sheet: Header
Supplementary datasets
Title: Pesticide exposure results in bacterial changes in the microbiomes of distinct cultures of the pest mite Acarus siro
Authors: B. Navratilova, B. Sopko, M. Nesvorna, T. W. Phillips and J. Hubert
Journal: BMC Microbiology

## Sheet: Table S1
Table S1 The list of samples, factors and files deposited at NCBI (PRJNA774490) describing the microbiome of Acarus siro.
Accession	ID	factor.A	factor.B	file_A	file_B	file_C	file_D
SAMN22566697	6LA2_1	PM 1.25 microg/g	6L	6La_A2_1_R1_001.fastq.gz	6La_A2_1_R2_001.fastq.gz	6Lb_A2_1_R1_001.fastq.gz	6Lb_A2_1_R2_001.fastq.gz
SAMN22566698	6LA2_2	PM 1.25 microg/g	6L	6La_A2_2_R1_001.fastq.gz	6La_A2_2_R2_001.fastq.gz	6Lb_A2_2_R1_001.fastq.gz	6Lb_A2_2_R2_001.fastq.gz
SAMN22566699	6LA2_3	PM 1.25 microg/g	6L	6La_A2_3_R1_001.fastq.gz	6La_A2_3_R2_001.fastq.gz	6Lb_A2_3_R1_001.fastq.gz	6Lb_A2_3_R2_001.fastq.gz
SAMN22566700	6LA2_4	PM 1.25 microg/g	6L	6La_A2_4_R1_001.fastq.gz	6La_A2_4_R2_001.fastq.gz	6Lb_A2_4_R1_001.fastq.gz	6Lb_A2_4_R2_001.fastq.gz
SAMN22566701	6LA2_5	PM 1.25 microg/g	6L	6La_A2_5_R1_001.fastq.gz	6La_A2_5_R2_001.fastq.gz	6Lb_A2_5_R1_001.fastq.gz	6Lb_A2_5_R2_001.fastq.gz
SAMN22566702	6LA2_6	PM 1.25 microg/g	6L	6La_A2_6_R1_001.fastq.gz	6La_A2_6_R2_001.fastq.gz	6Lb_A2_6_R1_001.fastq.gz	6Lb_A2_6_R2_001.fastq.gz
SAMN22566703	6LA4_1	PM 0.0125 microg/g	6L	6La_A4_1_R1_001.fastq.gz	6La_A4_1_R2_001.fastq.gz	6Lb_A4_1_R1_001.fastq.gz	6Lb_A4_1_R2_001.fastq.gz
SAMN22566704	6LA4_2	PM 0.0125 microg/g	6L	6La_A4_2_R1_001.fastq.gz	6La_A4_2_R2_001.fastq.gz	6Lb_A4_2_R1_001.fastq.gz	6Lb_A4_2_R2_001.fastq.gz
SAMN22566705	6LA4_3	PM 0.0125 microg/g	6L	6La_A4_3_R1_001.fastq.gz	6La_A4_3_R2_001.fastq.gz	6Lb_A4_3_R1_001.fastq.gz	6Lb_A4_3_R2_001.fastq.gz
SAMN22566706	6LA4_4	PM 0.0125 microg/g	6L	6La_A4_4_R1_001.fastq.gz	6La_A4_4_R2_001.fastq.gz	6Lb_A4_4_R1_001.fastq.gz	6Lb_A4_4_R2_001.fastq.gz
SAMN22566707	6LA4_5	PM 0.0125 microg/g	6L	6La_A4_5_R1_001.fastq.gz	6La_A4_5_R2_001.fastq.gz	6Lb_A4_5_R1_001.fastq.gz	6Lb_A4_5_R2_001.fastq.gz
SAMN22566708	6LA4_6	PM 0.0125 microg/g	6L	6La_A4_6_R1_001.fastq.gz	6La_A4_6_R2_001.fastq.gz	6Lb_A4_6_R1_001.fastq.gz	6Lb_A4_6_R2_001.fastq.gz
SAMN22566709	6LK_1	control	6L	6La_K_1_R1_001.fastq.gz	6La_K_1_R2_001.fastq.gz	6Lb_K_1_R1_001.fastq.gz	6Lb_K_1_R2_001.fastq.gz
SAMN22566710	6LK_2	control	6L	6La_K_2_R1_001.fastq.gz	6La_K_2_R2_001.fastq.gz	6Lb_K_2_R1_001.fastq.gz	6Lb_K_2_R2_001.fastq.gz
SAMN22566711	6LK_3	control	6L	6La_K_3_R1_001.fastq.gz	6La_K_3_R2_001.fastq.gz	6Lb_K_3_R1_001.fastq.gz	6Lb_K_3_R2_001.fastq.gz
SAMN22566712	6LK_4	control	6L	6La_K_4_R1_001.fastq.gz	6La_K_4_R2_001.fastq.gz	6Lb_K_4_R1_001.fastq.gz	6Lb_K_4_R2_001.fastq.gz
SAMN22566713	6LK_5	control	6L	6La_K_5_R1_001.fastq.gz	6La_K_5_R2_001.fastq.gz	6Lb_K_5_R1_001.fastq.gz	6Lb_K_5_R2_001.fastq.gz
SAMN22566714	6LK_6	control	6L	6La_K_6_R1_001.fastq.gz	6La_K_6_R2_001.fastq.gz	6Lb_K_6_R1_001.fastq.gz	6Lb_K_6_R2_001.fastq.gz
SAMN22566715	6TkA2_1	PM 1.25 microg/g	6Tk	6Tk_A2_1_R1_001.fastq.gz	6Tk_A2_1_R2_001.fastq.gz
SAMN22566716	6TkA2_2	PM 1.25 microg/g	6Tk	6Tk_A2_3_R1_001.fastq.gz	6Tk_A2_3_R2_001.fastq.gz
SAMN22566717	6TkA2_3	PM 1.25 microg/g	6Tk	6Tk_A2_4_R1_001.fastq.gz	6Tk_A2_4_R2_001.fastq.gz
SAMN22566718	6TkA2_4	PM 1.25 microg/g	6Tk	6Tk_A2_6_R1_001.fastq.gz	6Tk_A2_6_R2_001.fastq.gz
SAMN22566719	6TkA2_5	PM 1.25 microg/g	6Tk	6Tk_A2_8_R1_001.fastq.gz	6Tk_A2_8_R2_001.fastq.gz
SAMN22566720	6TkA2_6	PM 1.25 microg/g	6Tk	6Tk_A2_9_R1_001.fastq.gz	6Tk_A2_9_R2_001.fastq.gz
SAMN22566721	6TkA4_1	PM 0.0125 microg/g	6Tk	6Tka_A4_1_R1_001.fastq.gz	6Tka_A4_1_R2_001.fastq.gz	6Tkb_A4_1_R1_001.fastq.gz	6TKb_A4_1_R2_001.fastq.gz
SAMN22566722	6TkA4_2	PM 0.0125 microg/g	6Tk	6Tka_A4_2_R1_001.fastq.gz	6Tka_A4_2_R2_001.fastq.gz	6Tkb_A4_2_R1_001.fastq.gz	6Tkb_A4_2_R2_001.fastq.gz
SAMN22566723	6TkA4_3	PM 0.0125 microg/g	6Tk	6Tka_A4_3_R1_001.fastq.gz	6Tka_A4_3_R2_001.fastq.gz	6Tkb_A4_3_R1_001.fastq.gz	6Tkb_A4_3_R2_001.fastq.gz
SAMN22566724	6TkA4_4	PM 0.0125 microg/g	6Tk	6Tka_A4_4_R1_001.fastq.gz	6Tka_A4_4_R2_001.fastq.gz	6Tkb_A4_4_R1_001.fastq.gz	6Tkb_A4_4_R2_001.fastq.gz
SAMN22566725	6TkA4_5	PM 0.0125 microg/g	6Tk	6Tka_A4_5_R1_001.fastq.gz	6Tka_A4_5_R2_001.fastq.gz	6Tkb_A4_5_R1_001.fastq.gz	6Tkb_A4_5_R2_001.fastq.gz
SAMN22566726	6TkA4_6	PM 0.0125 microg/g	6Tk	6Tka_A4_6_R1_001.fastq.gz	6Tka_A4_6_R2_001.fastq.gz	6Tkb_A4_6_R1_001.fastq.gz	6Tkb_A4_6_R2_001.fastq.gz
SAMN22566727	6TkK_1	control	6Tk	6Tka_K_1_R1_001.fastq.gz	6Tka_K_1_R2_001.fastq.gz	6Tkb_K_1_R1_001.fastq.gz	6Tkb_K_1_R2_001.fastq.gz
SAMN22566728	6TkK_2	control	6Tk	6Tka_K_2_R1_001.fastq.gz	6Tka_K_2_R2_001.fastq.gz	6Tkb_K_2_R1_001.fastq.gz	6Tkb_K_2_R2_001.fastq.gz
SAMN22566729	6TkK_3	control	6Tk	6Tka_K_3_R1_001.fastq.gz	6Tka_K_3_R2_001.fastq.gz	6Tkb_K_3_R1_001.fastq.gz	6Tkb_K_3_R2_001.fastq.gz
SAMN22566730	6TkK_4	control	6Tk	6Tka_K_4_R1_001.fastq.gz	6Tka_K_4_R2_001.fastq.gz	6Tkb_K_4_R1_001.fastq.gz	6Tkb_K_4_R2_001.fastq.gz
SAMN22566731	6TkK_5	control	6Tk	6Tka_K_5_R1_001.fastq.gz	6Tka_K_5_R2_001.fastq.gz	6Tkb_K_5_R1_001.fastq.gz	6Tkb_K_5_R2_001.fastq.gz
SAMN22566732	6TkK_6	control	6Tk	6Tka_K_6_R1_001.fastq.gz	6Tka_K_6_R2_001.fastq.gz	6Tkb_K_6_R1_001.fastq.gz	6Tkb_K_6_R2_001.fastq.gz
SAMN22566733	6TuA2_1	PM 1.25 microg/g	6Tu	6Tua_A2_1_R1_001.fastq.gz	6Tua_A2_1_R2_001.fastq.gz	6Tub_A2_1_R1_001.fastq.gz	6Tub_A2_1_R2_001.fastq.gz
SAMN22566734	6TuA2_2	PM 1.25 microg/g	6Tu	6Tua_A2_2_R1_001.fastq.gz	6Tua_A2_2_R2_001.fastq.gz	6Tub_A2_2_R1_001.fastq.gz	6Tub_A2_2_R2_001.fastq.gz
SAMN22566735	6TuA2_3	PM 1.25 microg/g	6Tu	6Tua_A2_3_R1_001.fastq.gz	6Tua_A2_3_R2_001.fastq.gz	6Tub_A2_3_R1_001.fastq.gz	6Tub_A2_3_R2_001.fastq.gz
SAMN22566736	6TuA2_4	PM 1.25 microg/g	6Tu	6Tua_A2_4_R1_001.fastq.gz	6Tua_A2_4_R2_001.fastq.gz	6Tub_A2_4_R1_001.fastq.gz	6Tub_A2_4_R2_001.fastq.gz
SAMN22566737	6TuA2_5	PM 1.25 microg/g	6Tu	6Tua_A2_5_R1_001.fastq.gz	6Tua_A2_5_R2_001.fastq.gz	6Tub_A2_5_R1_001.fastq.gz	6Tub_A2_5_R2_001.fastq.gz
SAMN22566738	6TuA2_6	PM 1.25 microg/g	6Tu	6Tua_A2_6_R1_001.fastq.gz	6Tua_A2_6_R2_001.fastq.gz	6Tub_A2_6_R1_001.fastq.gz	6Tub_A2_6_R2_001.fastq.gz
SAMN22566739	6TuA4_2	PM 0.0125 microg/g	6Tu	6Tua_A4_2_R1_001.fastq.gz	6Tua_A4_2_R2_001.fastq.gz	6Tub_A4_2_R1_001.fastq.gz	6Tub_A4_2_R2_001.fastq.gz
SAMN22566740	6TuA4_3	PM 0.0125 microg/g	6Tu	6Tua_A4_3_R1_001.fastq.gz	6Tua_A4_3_R2_001.fastq.gz	6Tub_A4_3_R1_001.fastq.gz	6Tub_A4_3_R2_001.fastq.gz
SAMN22566741	6TuA4_4	PM 0.0125 microg/g	6Tu	6Tua_A4_4_R1_001.fastq.gz	6Tua_A4_4_R2_001.fastq.gz	6Tub_A4_4_R1_001.fastq.gz	6Tub_A4_4_R2_001.fastq.gz
SAMN22566742	6TuA4_5	PM 0.0125 microg/g	6Tu	6Tub_A4_5_R1_001.fastq.gz	6Tub_A4_5_R2_001.fastq.gz	6Tua_A4_5_R1_001.fastq.gz	6Tua_A4_5_R2_001.fastq.gz
SAMN22566743	6TuA4_6	PM 0.0125 microg/g	6Tu	6Tua_A4_6_R1_001.fastq.gz	6Tua_A4_6_R2_001.fastq.gz	6Tub_A4_6_R1_001.fastq.gz	6Tub_A4_6_R2_001.fastq.gz
SAMN22566744	6TuK_1	control	6Tu	6Tua_K_1_R1_001.fastq.gz	6Tua_K_1_R2_001.fastq.gz
SAMN22566745	6TuK_2	control	6Tu	6Tua_K_2_R1_001.fastq.gz	6Tua_K_2_R2_001.fastq.gz	6Tub_K_2_R1_001.fastq.gz	6Tub_K_2_R2_001.fastq.gz
SAMN22566746	6TuK_3	control	6Tu	6Tua_K_3_R1_001.fastq.gz	6Tua_K_3_R2_001.fastq.gz	6Tub_K_3_R1_001.fastq.gz	6Tub_K_3_R2_001.fastq.gz
SAMN22566747	6TuK_4	control	6Tu	6Tua_K_4_R1_001.fastq.gz	6Tua_K_4_R2_001.fastq.gz	6Tub_K_4_R1_001.fastq.gz	6Tub_K_4_R2_001.fastq.gz
SAMN22566748	6TuK_5	control	6Tu	6Tua_K_5_R1_001.fastq.gz	6Tua_K_5_R2_001.fastq.gz	6Tub_K_5_R1_001.fastq.gz	6Tub_K_5_R2_001.fastq.gz
SAMN22566749	6TuK_7	control	6Tu	6Tu_K_R1_001.fastq.gz	6Tu_K_R2_001.fastq.gz
SAMN22566750	6ZA2_2	PM 1.25 microg/g	6Z	6Za_A2_2_R1_001.fastq.gz	6Za_A2_2_R2_001.fastq.gz	6Zb_A2_2_R1_001.fastq.gz	6Zb_A2_2_R2_001.fastq.gz
SAMN22566751	6ZA2_5	PM 1.25 microg/g	6Z	6Za_A2_5_R1_001.fastq.gz	6Za_A2_5_R2_001.fastq.gz	6Zb_A2_5_R1_001.fastq.gz	6Zb_A2_5_R2_001.fastq.gz
SAMN22566752	6ZA2_6	PM 1.25 microg/g	6Z	6Za_A2_6_R1_001.fastq.gz	6Za_A2_6_R2_001.fastq.gz	6Zb_A2_6_R1_001.fastq.gz	6Zb_A2_6_R2_001.fastq.gz
SAMN22566753	6ZA2_7	PM 1.25 microg/g	6Z	6Z_A2_7_R1_001.fastq.gz	6Z_A2_7_R2_001.fastq.gz
SAMN22566754	6ZA2_8	PM 1.25 microg/g	6Z	6Z_A2_8_R1_001.fastq.gz	6Z_A2_8_R2_001.fastq.gz
SAMN22566755	6ZA2_9	PM 1.25 microg/g	6Z	6Z_A2_9_R1_001.fastq.gz	6Z_A2_9_R2_001.fastq.gz
SAMN22566756	6ZA4_1	PM 0.0125 microg/g	6Z	6Za_A4_1_R1_001.fastq.gz	6Za_A4_1_R2_001.fastq.gz	6Zb_A4_1_R1_001.fastq.gz	6Zb_A4_1_R2_001.fastq.gz
SAMN22566757	6ZA4_2	PM 0.0125 microg/g	6Z	6Za_A4_2_R1_001.fastq.gz	6Za_A4_2_R2_001.fastq.gz	6Zb_A4_2_R1_001.fastq.gz	6Zb_A4_2_R2_001.fastq.gz
SAMN22566758	6ZA4_4	PM 0.0125 microg/g	6Z	6Za_A4_4_R1_001.fastq.gz	6Za_A4_4_R2_001.fastq.gz	6Zb_A4_4_R1_001.fastq.gz	6Zb_A4_4_R2_001.fastq.gz
SAMN22566759	6ZA4_5	PM 0.0125 microg/g	6Z	6Za_A4_5_R1_001.fastq.gz	6Za_A4_5_R2_001.fastq.gz	6Zb_A4_5_R1_001.fastq.gz	6Zb_A4_5_R2_001.fastq.gz
SAMN22566760	6ZA4_6	PM 0.0125 microg/g	6Z	6Za_A4_6_R1_001.fastq.gz	6Za_A4_6_R2_001.fastq.gz	6Zb_A4_6_R1_001.fastq.gz	6Zb_A4_6_R2_001.fastq.gz
SAMN22566761	6ZA4_7	PM 0.0125 microg/g	6Z	6Z_A4_R1_001.fastq.gz	6Z_A4_R2_001.fastq.gz
SAMN22566762	6ZK_1	control	6Z	6Za_K_1_R1_001.fastq.gz	6Za_K_1_R2_001.fastq.gz	6Zb_K_1_R1_001.fastq.gz	6Zb_K_1_R2_001.fastq.gz
SAMN22566763	6ZK_2	control	6Z	6Za_K_2_R1_001.fastq.gz	6Za_K_2_R2_001.fastq.gz	6Zb_K_2_R1_001.fastq.gz	6Zb_K_2_R2_001.fastq.gz
SAMN22566764	6ZK_3	control	6Z	6Za_K_3_R1_001.fastq.gz	6Za_K_3_R2_001.fastq.gz	6Zb_K_3_R1_001.fastq.gz	6Zb_K_3_R2_001.fastq.gz
SAMN22566765	6ZK_4	control	6Z	6Za_K_4_R1_001.fastq.gz	6Za_K_4_R2_001.fastq.gz	6Zb_K_4_R1_001.fastq.gz	6Zb_K_4_R2_001.fastq.gz
SAMN22566766	6ZK_5	control	6Z	6Za_K_5_R1_001.fastq.gz	6Za_K_5_R2_001.fastq.gz	6Zb_K_5_R1_001.fastq.gz	6Zb_K_5_R2_001.fastq.gz
SAMN22566767	6ZK_6	control	6Z	6Za_K_6_R1_001.fastq.gz	6Za_K_6_R2_001.fastq.gz	6Zb_K_6_R1_001.fastq.gz	6Zb_K_6_R2_001.fastq.gz

## Sheet: TableS2
Table S2 Identification of OTUs based on RDP and comparison to GenBank using Blatstn in A. siro microbiome. The identified taxonomy levels and thresholds (Tr) are shown. The most similar hits in GenBank are presented (Blast hits) with their percentual similarity to compared sequences (ident %).
OUT	N	F	Domain	Tr.	Phykkum	Tr.	Order	Tr.	Family	Tr.	Genus	Tr.	Species	Tr.	Blast hit	Aces No.	ident.%	seq
Otu231	52	0.038961	Acidobacteria	1	Acidobacteria_Gp1	1					Terriglobus	0.98	Terriglobus_roseus	0.637	Terriglobus roseus	MG780333.1	98	GAGTGCCAGCAGCCGCGGTAATACGAGGGGGGCAAGCGTTGTTCGGAATTATTGGGCGTAAAGGGCGCGTAGGCGGTTTGGCAAGTTTCGTGTGAAATCTTCGGGCTCAACTCGAAGTCTGCACGGAAAACTGCCGGGCTTGAGTATGGGAGAGGTGAGTGGAATTTCCGGTGTAGCGGTGAAATGCGTAGATATCGGAAGGAACACCTGTGGCGAAAGCGGCTCACTGGACCATAACTGACGCTGAGGCGCGAAAGCTAGGGGAGCAAACAGGATTAGAAACCCTAGTAGTCCGT
Otu302	32	0.038961	Acidobacteria	1	Acidobacteria_Gp4	1					Aridibacter	0.92	Aridibacter_famidurans	0.6348	Aridibacter famidurans	NR_133697.1	97	GAGTGTCAGCAGCCGCGGTAATACGTAGGGACCAAGCGTTGTTCGGATTTACTGGGCGTAAAGGGCGCGTAGGCGGCAATTCAAGTCAGCTGTGAAATCTCTGGGCTTAACCCAGAACGGCCAGCTGATACTGCTTTGCTAGAGTGCAGAAGGGGCAATCGGAATTCTTGGTGTAGCGGTGAAATGCGTAGATATCAAGAGGAACACCTGAGGTGAAGACGGGTTGCTGGGCTGACACTGACGCTGAGGCGCGAAAGCCAGGGGAGCAAACGGGATTAGAAACCCTGGTAGTCCGT
Otu436	14	0.038961	Acidobacteria	1	Acidobacteria_Gp4	1					Aridibacter	0.74	Aridibacter_famidurans	0.3922	Stenotrophobacter terrae	NR_146023.1	98	GAGTGTCAGCCGCCGCGGTAATACGTAGGGACCAAGCGTTGTTCGGATTTACTGGGCGTAAAGGGCGCGTAGGCGGCGTGGTAAGTCACTTGTGAAATCTCTGAGCTTAACTCAGAACGGCCAAGTGATACTGCTGTGCTAGAGTGCAGAAGGGGCAATCGGAATTCTTGGTGTAGCGGTGAAATGCGTAGATATCAAGAGGAACACCTGAGGTGAAGACGGGTTGCTGGGCTGACACTGACGCTGAGGCGCGAAAGCCAGGGGAGCAAACGGGATTAGAAACCCTTGTAGTCCGT
Otu437	37	0.0649351	Acidobacteria	1	Acidobacteria_Gp4	1					Aridibacter	0.96	Aridibacter_famidurans	0.7488	Stenotrophobacter terrae	NR_146023.1	98	GAGTGTCAGCAGCCGCGGTAATACGTAGGGACCAAGCGTTGTTCGGATTTACTGGGCGTAAAGGGCGCGTAGGCGGCATGACAAGTCACTTGTGAAATCTCCGGGCTTAACTCGGAACGGCCAAGTGATACTGTCGCGCTAGAGTGCAGAAGGGGCAATCGGAATTCTTGGTGTAGCGGTGAAATGCGTAGATATCAAGAGGAACACCTGAGGTGAAGACGGGTTGCTGGGCTGACACTGACGCTGAGGCGCGAAAGCTAGGGTAGCAAACGGGATTAGATACCCGAGTAGTCCGT
Otu499	19	0.025974	Acidobacteria	0.99	Acidobacteria_Gp4	0.9702					Aridibacter	0.65	Aridibacter_kavangonensis	0.3705	Stenotrophobacter terrae	NR_146023.1	98	GAGTGCCAGCAGCCGCGGTAATACGTAGGGAGCAAGCGTTGTTCGGATTTACTGGGCGTAAAGGGCGCGTAGGCGGCGCGGTAAGTCACTTGTGAAATCTCTGAGCTTAACTCAGAACGGCCAAGTGATACTGCAGTGCTAGAGTGCAGAAAGGGCAATCGGAATTCTTGGTGTAGCGGTGAAATGCGTAGATATCAAGAGGAACACCTGAGGCGAAGGCGGGTTGCTAGGCTGACACTGACGCTGAGGCGCGAAAGCCAGGGGAGCAAACGGGATTAGATACCCTCGTAGTCCGT
Otu384	24	0.0649351	Acidobacteria	1	Acidobacteria_Gp4	1					Blastocatella	0.97	Blastocatella_fastidiosa	0.9409	Blastocatella fastidiosa	NR_118350.1	98	GAGTGCCAGCAGCCGCGGTAATACGTAGGGACCAAGCGTTGTTCGGATTTACTGGGCGTAAAGGGCGCGTAGGCGGCAATTCAAGTCAGTTGTGAAATCTCCGAGCTTAACTCGGAACGGTCAACTGATACTGTTTTGCTAGAGTACAGAAGGGGCAATCGGAATTCTTGGTGTAGCGGTGAAATGCGTAGATATCAAGAGGAACACCTGAGGTGAAGACGGGTTGCTGGGCTGATACTGACGCTGAGGCGCGAAAGCTAGGGTAGCAAACGGGATTAGAAACCCGCGTAGTCCGT
Otu493	21	0.0779221	Acidobacteria	1	Acidobacteria_Gp4	1									Brevitalea aridisoli	NR_151987	94	GAGTGTCAGCAGCCGCGGTAATACGGGGGGAGCAAGCGTTGTTCGGATTTACTGGGCGTAAAGGGCGCGTAGGCGGCCACCGCAAGTCGGTTGTGAAATCTCCGGGCTTAACCCGGAAAGGTCAGTCGATACTGCGGGGCTAGAGTGCAGAAGGGGCAACTGGAATTCTCGGTGTAGCGGTGAAATGCGTAGATATCGAGAGGAACACCTGCGGCGAAGGCGGGTTGCTGGGCTGACACTGACGCTGAAGCGCGAAAGCTAGGGGAGCGAACGGGATTAGAAACCCTCGTAGTCCGT
Otu329	14	0.012987	Acidobacteria	1	Acidobacteria_Gp5	1									Uncultured bacterium	JQ376212.2	99	GAGTGCCAGCAGCCGCGGTAATACGGGGGGGGCTAGCGTTGTTCGGAATTACTGGGCGTAAAGGGCGCGTAGGCGGTCTGCTAAGTTGGATGTGAAAACTCTGGGCTTAACCCAGAGCCTGCATTCAATACTGACAGGCTAGAGTTCTGGAGGGGATAGCGGAATTCCTGGTGTAGCGGTGAAATGCGTAGATATCAGGAGGAACACCGGTGGCGAAGGCGGCTATCTGGACAGAGTCTGACGCTGAGGCGCGAAAGCTAGGGGAGCAAACAGGATTAGATACCCTTGTAGTCCGT
Otu191	27	0.0519481	Acidobacteria	0.86	Acidobacteria_Gp6	0.7224									Ureibacillus thermophilus	NR_043747	98	GAGTGCCAGCAGCCGCGGTAATACGTAGGTGGCAAGCGTTGTCCGGATTTACTGGGCGTAAAGAGCGCGCAGGCGGTCGGATAAGTCGAGTGTGAAAGCCCCTGGCTCAACCAGGGAGGGTCATTCGATACTGTTCGACTCGAAGGCAGGAGAGGGAAGTGGAATTCCGGGTGTAGTGGTGAAATGCGTAGATATCCGGAGGAACACCAGTGGCGAAGGCGACTTTCTGGCCTGTTCTTGACGCTGAGGCGCGAAAGCTAGGGGAGCAAACGGGATTAGAAACCCTAGTAGTCCGT
Otu233	84	0.194805	Acidobacteria	1	Acidobacteria_Gp6	1									Ureibacillus thermophilus	NR_043747	99	GAGTGTCAGCCGCCGCGGTAATACGTAGGTGGCAAGCGTTGTCCGGATTTACTGGGCGTAAAGAGCGCGCAGGCGGTCGTTCAAGTCGCGTGTGAAAGCCCCCGGCTCAACTGGGGAGGGTCACGCGATACTGATCGACTCGAAGGCAGGAGAGGGTAGTGGAATTCCCGGTGTAGTGGTGAAATGCGTAGATATCGGGAGGAACACCAGTGGCGAAGGCGACTACCTGGCCTGTTCTTGACGCTGAGGCGCGAAAGCTAGGGGAGCAAACGGGATTAGATACCCTAGTAGTCCGT
Otu444	28	0.0649351	Acidobacteria	0.98	Acidobacteria_Gp6	0.9506									Ureibacillus thermophilus	NR_043747	99	GAGTGTCAGCAGCCGCGGTAATACGTAGGTGACCAGCGTTGTCCGGATTTACTGGGCGTAAAGAGCGCGCAGGCGGTCGTTCAAGTCGAGTGTGAAAGCCCCCGGCTCAACTGGGGAGGGTCATTCGATACTGATCGACTCGAAGGCAGGAGAGGGAAGCGGAATTCCCGGTGTAGTGGTGAAATGCGTAGATATCGGGAGGAACACCAGTGGCGAAGGCGGCTTCCTGGCCTGTTCTTGACGCTGAGGCGCGAAAGCTAGGGGAGCAAACGGGATTAGATACCCTTGTAGTCCGT
Otu458	18	0.0779221	Acidobacteria	0.66	Acidobacteria_Gp6	0.4092									Hydrogenispora ethanolica	NR_125455.1	98	GAGTGCCAGCAGCCGCGGTAATACGTAGGTCGCAAGCGTTGTCCGGATTTACTGGGCGTAAAGAGCGCGCAGGCGGCTGGTCAAGTCCGATGTGAAATCTCCCGGCTCAACTGGGAAACTGCATCGGAAACTGACCGGCTTGAAGGTGGGAGAGGGTAGTGGAATTCCCGGTGTAGTGGTGAAATGCGTAGATATCGGGAGGAACACCAGTGGCGAAGGCGACTACCTGGCCCATTCTTGACGCTGAGGCGCGAAAGCTAGGGGAGCGAACGGGATTAGATACCCTAGTAGTCCGT
Otu194	33	0.038961	Acidobacteria	1	Acidobacteria_Gp6	1									Luteitalea pratensis	NR_156918	99	GAGTGCCAGCAGCCGCGGTAATACAGAGGGGGCAAGCGTTGTTCGGAATTACTGGGCGTAAAGGGCGCGTAGGCGGCCTGTTAAGTCAGACGTGAAATCCCTCGGCTCAACCGGGGAACTGCGTCTGATACTGGCGGGCTTGAATTCGGGAGAGGGATGTGGAATTCCAGGTGTAGCGGTGAAATGCGTAGATATCTGGAGGAACACCGGTGGCGAAGGCGGCATCCTGGACCGACATTGACGCTGAGGCGCGAAAGCCAGGGGAGCAAACGGGATTAGATACCCGCGTAGTCCGT
Otu282	37	0.0779221	Acidobacteria	1	Acidobacteria_Gp6	1									Luteitalea pratensis	NR_156918	99	GAGTGTCAGCAGCCGCGGTAATACGGGGGGGGCAAGCGTTGTTCGGAATTACTGGGCGTAAAGGGCGCGTAGGCGGCCTGCTAAGTCGGACGTGAAATCCCTCGGCTCAACCGGGGAACTGCGTCCGATACTGGCGAGGCTTGAATCCGGGAGAGGGATGTGGAATTCCAGGTGTAGCGGTGAAATGCGTAGATATCTGGAGGAACACCAGTGGCGAAGGCGGCATCCTGGACCGGTATTGACGCTGAGGCGCGAAAGCTAGGGTAGCAAACGGGATTAGAAACCCTCGTAGTCCGT
Otu322	30	0.038961	Acidobacteria	1	Acidobacteria_Gp7	0.97									Uncultured bacterium	KY802644.1	99	GAGTGTCAGCCGCCGCGGTAATACAGAGGGGGCAAGCGTTATTCGGAATTATTGGGCGTAAAGGGCGCGTAGGCGGCTTTGCAAGTGACGGGTGAAATCCCTCGGCTTAACCGAGGAACTGCCTGTCAGACTGTGAGGCTTGAGACCGGGAGAGGTGAGTGGAATTCCCAGTGTAGCGGTGAAATGCGTAGATATTGGGAGGAACACCAGTGGCGAAGGCGGCTCACTGGACCGGAACTGACGCTGAGGCGCGAAAGCGTGGGGAGCAAACAGGATTAGATACCCTTGTAGTCCGT
Otu485	20	0.025974	Acidobacteria	1	Acidobacteria_Gp7	0.99									Uncultured bacterium	MG716776	99	GAGTGCCAGCCGCCGCGGTAATACAGAGGGGGCAAGCGTTATTCGGAATTATTGGGCGTAAAGGGCGCGTAGGCGGCCTGGCAAGTGGAAGGTGAAATCCCTCGGCTTAACCGAGGAACTGCCTCCCAAACTGCTTGGCTTGAGACCAGGAGAGGTGAGTGGAATTCCCAGTGTAGCGGTGAAATGCGTAGATATTGGGAGGAACACCAGTGGCGAAGGCGGCTCACTGGACTGGTACTGACGCTGAGGCGCGAAAGCGTGGGGAGCAAACGGGATTAGAAACCCGAGTAGTCCGT
Otu348	32	0.0649351	Actinobacteria	1	Actinobacteria	1	Acidimicrobiales	0.65	AIamiaceae	0.312	Aquihabitans	0.0874	Aquihabitans_daechungensis	0.0245	Actinomarinicola tropica	NR_171428	94	GAGTGCCAGCCGCCGCGGTAACACGTAGGGGGCAAGCGTTGTCCGGATTCATTGGGCGTAAAGAGCTCGTAGGCGGTTCGATAAGTCGGGTGTGAAACCTCCAGGCTCAACCTGGAGACGCCACCCGATACTGTCGTGACTAGAGTCCAGTAGGGGAGCGTGGAATTCCTGGTGTAGCGGTGAAATGCGCAGATATCAGGAGGAACACCAGCGGCGAAGGCGGCGCTCTGGGCTGGAACTGACGCTGAGGAGCGAAAGCGTGGGGAGCGAACAGGATTAGAAACCCCCGTAGTCCGT
Otu195	64	0.155844	Actinobacteria	1	Actinobacteria	1	Actinomycetales	1	Actinomycetaceae	1	Actinomyces	1	Actinomyces_massiliensis	0.66	Actinomyces massiliensis	NR_113059.1	99	GAGTGCCAGCCGCCGCGGTAATACGTAGGGCGCGAGCGTTGTCCGGAATTATTGGGCGTAAAGGGCTTGTAGGCGGCTGGTCGCGTCTGCCGTGAAATCCTCTGGCTCAGCTGGGGGCGTGCGGTGGGTACGGGCTGGCTTGAGTGCGGTAGGGGAGACTGGAACTCCTGGTGTAGCGGTGGAATGCGCAGATATCAGGAGGAACACCGGTGGCGAAGGCGGGTCTCTGGGCCGTTACTGACGCTGAGGAGCGAAAGCGTGGGGAGCGAACAGGATTAGATACCCTCGTAGTCCGT
Otu93	129	0.285714	Actinobacteria	1	Actinobacteria	1	Actinomycetales	1	Actinomycetaceae	1	Actinomyces	1	Actinomyces_odontolyticus	0.73	Schaalia odontolytica	NR_114395.1	98	GAGTGTCAGCAGCCGCGGTAATACGTAGGGCGCGAGCGTTGTCCGGAATTATTGGGCGTAAAGGGCTTGTAGGCGGTTGGTCGCGTCTGCCGTGAAATCCTCTGGCTTAACTGGGGGCGTGCGGTGGGTACGGGCTGACTTGAGTGCGGTAGGGGAGACTGGAACTCCTGGTGTAGCGGTGGAATGCGCAGATATCAGGAAGAACACCGGTGGCGAAGGCGGGTCTCTGGGCCGTTACTGACGCTGAGGAGCGAAAGCGTGGGGAGCGAACAGGATTAGAAACCCGCGTAGTCCGT
Otu94	293	0.454545	Actinobacteria	1	Actinobacteria	1	Actinomycetales	1	Actinomycetaceae	1	Actinomyces	1			Actinomyces naeslundi	NR_037033.1	99	GAGTGCCAGCAGCCGCGGTAATACGTAGGGCGCGAGCGTTGTCCGGAATTATTGGGCGTAAAGAGCTCGTAGGCGGCTGGTCGCGTCTGTCGTGAAATCCTCTGGCTTAACTGGGGGCTTGCGGTGGGTACGGGCCGGCTTGAGTGCGGTAGGGGAGACTGGAACTCCTGGTGTAGCGGTGGAATGCGCAGATATCAGGAAGAACACCGGTGGCGAAGGCGGGTCTCTGGGCCGTTACTGACGCTGAGGAGCGAAAGCGTGGGGAGCGAACAGGATTAGAAACCCTCGTAGTCCGT
Otu357	54	0.194805	Actinobacteria	1	Actinobacteria	1	Actinomycetales	1	Actinomycetaceae	1	Mobiluncus	1	Mobiluncus_curtisii	0.49	Mobiluncus curtisii	NR_114861.1	99	GAGTGTCAGCAGCCGCGGTAATACGTAGGGCGCGAGCGTTGTCCGGATTTATTGGGCGTAAAGAGCTCGTAGGTGGTTCGTCGCGTCTGTCGTGAAAGCCAGCAGCTTAACTGTTGGTCTGCGGTGGGTACGGGCGGGCTTGAGTGCGGTAGGGGTGACTGGAATTCCTGGTGTAGCGGTGGAATGCGCAGATATCAGGAGGAACACCGATGGCGAAGGCAGGTCACTGGGCCGTTACTGACACTGAGGAGCGAAAGCGTGGGGAGCGAACAGGATTAGATACCCCCGTAGTCCGT
Otu372	26	0.0779221	Actinobacteria	1	Actinobacteria	1	Actinomycetales	1	Actinomycetaceae	1	Varibaculum	1	Varibaculum_cambriense	1	Varibaculum cambriense	NR_114972.1	99	GAGTGTCAGCAGCCGCGGTAATACGTAGGGCGCGAGCGTTGTCCGGAATTATTGGGCGTAAAGGGCTTGTAGGTGGCTGGTTGCGTCTGTCGTGAAAGCTCATGGCTTAACTGTGGGTTTGCGGTGGGTACGGGCTGGCTTGAGTGCAGTAGGGGAGGCTGGAATTCCTGGTGTAGCGGTGGAATGCGCAGATATCAGGAGGAATACCGGTGGCGAAGGCGGGTCTCTGGGCTGTTACTGACACTGAGGAGCGAAAGCATGGGGAGCGAACAGGATTAGATACCCCCGTAGTCCGT
Otu311	25	0.0519481	Actinobacteria	1	Actinobacteria	1	Actinomycetales	1	Beutenbergiaceae	0.61	Salana	0.244	Salana_multivorans	0.0976	Salana multivorans	NR_025495.1	98	GAGTGCCAGCCGCCGCGGTAATACGTAGGGCGCAAGCGTTGTCCGGAATTATTGGGCGTAAAGAGCTCGTAGGCGGTTTGTCGCGTCTGCTGTGAAATCCCCAGGCTCAACTTGGGGCGTGCAGTGGGTACGGGCAGACTAGAGTGCGGTAGGGGAGACTGGAATTCCTGGTGTAGCGGTGGAATGCGCAGATATCAGGAGGAACACCGATGGCGAAGGCAGGTCTCTGGGCCGTTACTGACGCTGAGGAGCGAAAGCATGGGGAGCGAACAGGATTAGAAACCCGCGTAGTCCGT
Otu242	129	0.38961	Actinobacteria	1	Actinobacteria	1	Actinomycetales	1	Brevibacteriaceae	1	Brevibacterium	1	Brevibacterium_aurantiacum	0.3	Brevibacterium aurantiacum	NR_044854	99	GAGTGCCAGCAGCCGCGGTAATACGTAGGGTACAAGCGTTGTCCGGAATTATTGGGCGTAAAGAGCTCGTAGGTGGTTGGTCACGTCTGCTGTGGAAACGCAACGCTTAACGTTGCGCGTGCAGTGGGTACGGGCTGACTAGAGTGCAGTAGGGGAGTCTGGAATTCCTGGTGTAGCGGTGAAATGCGCAGATATCAGGAGGAACACCGGTGGCGAAGGCGGGACTCTGGGCTGTAACTGACACTGAGGAGCGAAAGCATGGGGAGCGAACAGGATTAGAAACCCTAGTAGTCCGT
Otu397	31	0.0909091	Actinobacteria	1	Actinobacteria	1	Actinomycetales	1	Brevibacteriaceae	1	Brevibacterium	0.98	Brevibacterium_paucivorans	0.5096	Brevibacterium paucivorans	NR_025375.1	99	GAGTGTCAGCAGCCGCGGTAATACGTAGGGTACTAGCGTTGTCCGGAATTATTGGGCGTAAAGAGCTCGTAGGTGGTTTGTCGCGTCTGCTGTGGAAACGTGCCGCTTAACGGTGCGCGTGCAGTGGGTACGGGCGGACTAGAGTGCAGTAGGGGAGTCTGGAATTCCTGGTGTAGCGGTGAAATGCGCAGATATCAGGAGGAACACCGGTGGCGAAGGCGGGACTCTGGGCTGTTACTGACGCTGAGGAGCGAAAGCATGGGGAGCGAACAGGATTAGAAACCCTAGTAGTCCGT
Otu427	34	0.103896	Actinobacteria	1	Actinobacteria	1	Actinomycetales	1	Brevibacteriaceae	1	Brevibacterium	1	Brevibacterium_pityocampae	0.87	Brevibacterium pityocampae	NR_116332	99	GAGTGTCAGCCGCCGCGGTAATACGTAGGGTACAAGCGTTGTCCGGAATTATTGGGCGTAAAGAGCTCGTAGGTGGTCTGTCACGTCTGCTGTGGAAACGCAAGGCTCAACCTTGCGCGTGCAGTGGGTACGGGCGGACTAGAGTGCAGTAGGGGAGTCTGGAATTCCTGGTGTAGCGGTGAAATGCGCAGATATCAGGAGGAACACCGGTGGCGAAGGCGGGACTCTGGGCTGTAACTGACGCTGAGGAGCGAAAGCATGGGGAGCGAACAGGATTAGATACCCTCGTAGTCCGT
Otu326	31	0.168831	Actinobacteria	1	Actinobacteria	1	Actinomycetales	1	Cellulomonadaceae	1	Cellulomonas	0.98	Cellulomonas_aerilata	0.294	Cellulomonas aerilata	NR_044526	99	GAGTGTCAGCAGCCGCGGTAATACGTAGGGCGCAAGCGTTGTCCGGAATTATTGGGCGTAAAGAGCTCGTAGGCGGTTTGTCGCGTCTGCTGTGAAAACCTAAGGCTCAACCTTGGGCTTGCAGTGGGTACGGGCAGACTAGAGTGCGGTAGGGGTGACTGGAATTCCTGGTGTAGCGGTGGAATGCGCAGATATCAGGAGGAACACCGATGGCGAAGGCAGGTCACTGGGCCGCAACTGACGCTGAGGAGCGAAAGCATGGGGAGCGAACAGGATTAGATACCCTAGTAGTCCGT
Otu105	79	0.181818	Actinobacteria	1	Actinobacteria	1	Actinomycetales	1	Corynebacteriaceae	1	Corynebacterium	1	Corynebacterium_durum	0.95	Corynebacterium durum	NR_026539.1	99	GAGTGTCAGCAGCCGCGGTAATACGTAGGGTGCAAGCGTTGTCCGGATTTACTGGGCGTAAAGAGCTCGTAGGTGGTGTGTCGCGTCGTCTGTGAAATTCCGGGGCTTAACTCCGGGCGTGCAGGCGATACGGGCACGACTAGAGTGCTGTAGGGGTAACTGGAATTCCTGGTGTAGCGGTGAAATGCGCAGATATCAGGAGGAACACCGATGGCGAAGGCAGGTTACTGGGCAGTTACTGACGCTGAGGAGCGAAAGCATGGGGAGCGAACAGGATTAGAAACCCTAGTAGTCCGT
Otu14	3703	0.922078	Actinobacteria	1	Actinobacteria	1	Actinomycetales	1	Corynebacteriaceae	1	Corynebacterium	1	Corynebacterium_tuberculostearicum	0.77	Corynebacterium tuberculostearicum	NR_028975.1	99	GAGTGTCAGCAGCCGCGGTAATACGTAGGGTGCGAGCGTTGTCCGGAATTACTGGGCGTAAAGGGCTCGTAGGTGGTTTGTCGCGTCGTCTGTGAAATTCCGGGGCTTAACTCCGGGCGTGCAGGCGATACGGGCATAACTTGAGTACTGTAGGGGTAACTGGAATTCCTGGTGTAGCGGTGAAATGCGCAGATATCAGGAGGAACACCGATGGCGAAGGCAGGTTACTGGGCAGTTACTGACGCTGAGGAGCGAAAGCATGGGTAGCGAACAGGATTAGAAACCCGAGTAGTCCGT
Otu140	94	0.194805	Actinobacteria	1	Actinobacteria	1	Actinomycetales	1	Corynebacteriaceae	1	Corynebacterium	1	Corynebacterium_urealyticum	0.35	Corynebacterium urealyticum	NR_119178.1	96	GAGTGTCAGCAGCCGCGGTAATACGTAGGGTGCGAGCGTTGTCCGGAATTACTGGGCGTAAAGAGCTCGTAGGTGGTTTGTCGCGTCGTCTGTGAAATCCCGAGGCTTAACTTCGGGCGTGCAGGCGATACGGGCAAGCTGGAGTGCTGTAGGGGAGACTGGAATTCCTGGTGTAGCGGTGGAATGCGCAGATATTAGGAAGAACACCGATGGCGAAGGCAGGTCTCTGGGCAGTAACTGACACTGAGGAGCGAAAGCATGGGTAGCGAACAGGATTAGAAACCCGAGTAGTCCGT
Otu149	99	0.272727	Actinobacteria	1	Actinobacteria	1	Actinomycetales	1	Corynebacteriaceae	1	Corynebacterium	1	Corynebacterium_glaucum	0.87	Corynebacterium glaucum	NR_028971.1	98	GAGTGTCAGCCGCCGCGGTAATACGTAGGGTGCGAGCGTTGTCCGGAATTACTGGGCGTAAAGAGCTCGTAGGTGGTTTGTCGCGTCGTTTGTGGAATACCGGGGCTTAACTTCGGGGTTGCATACGATACGGGCATAACTTGAGTGCTGTAGGGGAGACTGGAATTCCTGGTGTAGCGGTGAAATGCGCAGATATCAGGAGGAACACCGATGGCGAAGGCAGGTCTCTGGGCAGTAACTGACGCTGAGGAGCGAAAGCATGGGGAGCGAACAGGATTAGAAACCCGAGTAGTCCGT
Otu175	617	0.675325	Actinobacteria	1	Actinobacteria	1	Actinomycetales	1	Corynebacteriaceae	1	Corynebacterium	1	Corynebacterium_mucifaciens	0.31	Corynebacterium mucifaciens	NR_026396.1	99	GAGTGTCAGCAGCCGCGGTAATACGTAGGGTGCGAGCGTTGTCCGGAATTACTGGGCGTAAAGAGCTCGTAGGTGGTTTGTCGCGTCGTTTGTGTAAGCCCGCAGCTTAACTGCGGGACTGCAGGCGATACGGGCATAACTTGAGTGCTGTAGGGGAGATTGGAATTCCTGGTGTAGCGGTGGAATGCGCAGATATCAGGAGGAACACCGATGGCGAAGGCAGGTCTCTGGGCAGTAACTGACGCTGAGGAGCGAAAGCATGGGTAGCGAACAGGATTAGATACCCTAGTAGTCCGT
Otu201	46	0.142857	Actinobacteria	1	Actinobacteria	1	Actinomycetales	1	Corynebacteriaceae	1	Corynebacterium	1	Corynebacterium_matruchotii	0.6	Corynebacterium matruchotii	NR_026216.1	99	GAGTGTCAGCAGCCGCGGTAATACGTAGGGTGCGAGCGTTGTCCGGAATTACTGGGCGTAAAGAGCTCGTAGGTGGTTTGTTGCGTCGTCTGTGAAATTCCGGGGCTTAACTTCGGGGTGGCAGGCGATACGGGCATAACTAGAGTGCTGTAGGGGAGACTGGAATTCCTGGTGTAGCGGTGGAATGCGCAGATATCAGGAGGAACACCGATGGCGAAGGCAGGTCTCTGGGCAGTAACTGACGCTGAGGAGCGAAAGCATGGGGAGCGAACAGGATTAGATACCCTAGTAGTCCGT
Otu217	77	0.181818	Actinobacteria	1	Actinobacteria	1	Actinomycetales	1	Corynebacteriaceae	1	Corynebacterium	1	Corynebacterium_kroppenstedtii	0.99	Corynebacterium kroppenstedtii	NR_074408.1	99	GAGTGTCAGCAGCCGCGGTAATACGTAGGGTGCGAGCGTTGTCCGGAATTACTGGGCGTAAAGAGCTCGTAGGTGGTCTGTCGCGTCATTTGTGAAAGCCCGGGGCTTAACTCCGGGTTGGCAGGTGATACGGGCATGACTGGAGTACTGTAGGGGAGACTGGAATTCCTGGTGTAGCGGTGAAATGCGCAGATATCAGGAGGAACACCGGTGGCGAAGGCGGGTCTCTGGGCAGTAACTGACGCTGAGGAGCGAAAGCATGGGTAGCGAACAGGATTAGAAACCCTGGTAGTCCGT
Otu341	36	0.103896	Actinobacteria	1	Actinobacteria	1	Actinomycetales	1	Corynebacteriaceae	1	Corynebacterium	1	Corynebacterium_pseudodiphtheriticum	0.78	Corynebacterium pseudodiphtheriticum	NR_119176.1	99	GAGTGTCAGCCGCCGCGGTAATACGTAGGGTGCAAGCGTTGTCCGGAATTACTGGGCGTAAAGAGCTCGTAGGTGGTTTGTCACGTCGTCTGTGAAATTCCACAGCTTAACTGTGGGCGTGCAGGCGATACGGGCTGACTTGAGTACTGTAGGGGTAACTGGAATTCCTGGTGTAGCGGTGAAATGCGCAGATATCAGGAGGAACACCGATGGCGAAGGCAGGTTACTGGGCAGTTACTGACGCTGAGGAGCGAAAGCATGGGTAGCAAACAGGATTAGAAACCCTTGTAGTCCGT
Otu374	53	0.142857	Actinobacteria	1	Actinobacteria	1	Actinomycetales	1	Corynebacteriaceae	1	Corynebacterium	0.99	Corynebacterium_pyruviciproducens	0.495	Corynebacterium pyruviciproducens	NR_116569.1	99	GAGTGTCAGCCGCCGCGGTAATACGTAGGGTGCGAGCGTTGTCCGGATTTACTGGGCGTAAAGGGCTCGTAGGTGGTGTGTCGCGTCGTCTGTGTAATCCAGGGGCTTAACTTTTGGTTGGCAGGCGATACGGGCATTGCTTGAGTGCTGTAGGGGAGACTGGAATTCCTGGTGTAGCGGTGAAATGCGCAGATATCAGGAGGAACACCGATGGCGAAGGCAGGTCTCTGGGCAGTTACTGACGCTGAGGAGCGAGAGCATGGGTAGCGAACAGGATTAGATACCCCGGTAGTCCGT
Otu390	37	0.155844	Actinobacteria	1	Actinobacteria	1	Actinomycetales	1	Corynebacteriaceae	1	Corynebacterium	1	Corynebacterium_maris	0.97	Corynebacterium maris	NR_121700.2	99	GAGTGCCAGCAGCCGCGGTAATACGTAGGGTGCGAGCGTTGTCCGGAATTACTGGGCGTAAAGAGCTCGTAGGTGGTTTGTCGCGTCGTCTGTGAAAGTCCAGTGCTTAACGCTGGGATTGCAGGCGATACGGGCTTACTTGAGTGCTGTAGGGGAGACTGGAATTCCTGGTGTAGCGGTGAAATGCGCAGATATCAGGAGGAACACCAATGGCGAAGGCAGGTCTCTGGGCAGTCACTGACACTGAGGAGCGAAAGCATGGGTAGCCAACAGGATTAGAAACCCTTGTAGTCCGT
Otu40	813	0.584416	Actinobacteria	1	Actinobacteria	1	Actinomycetales	1	Corynebacteriaceae	1	Corynebacterium	1	Corynebacterium_lactis	0.42	Corynebacterium lactis	NR_026370.1	99	GAGTGTCAGCAGCCGCGGTAATACGTAGGGTGCGAGCGTTGTCCGGAATTACTGGGCGTAAAGAGCTCGTAGGTGGTTTGTCGCGTCGTCTGTGAAATTCCGGGGCTTAACTCCGGGCGTGCAGGCGATACGGGCATAACTTGAGTACTGTAGGGGAGACTGGAATTCCTGGTGTAGCGGTGAAATGCGCAGATATCAGGAGGAACACCGGTGGCGAAGGCGGGTCTCTGGGCAGTAACTGACGCTGAGGAGCGAAAGCATGGGGAGCGAACAGGATTAGATACCCTAGTAGTCCGT
Otu52	362	0.597403	Actinobacteria	1	Actinobacteria	1	Actinomycetales	1	Corynebacteriaceae	1	Corynebacterium	1	Corynebacterium_lipophiloflavum	0.62	Corynebacterium lipophiloflavum	NR_026370.1	99	GAGTGCCAGCAGCCGCGGTAATACGTAGGGTGCGAGCGTTGTCCGGAATTACTGGGCGTAAAGAGCTCGTAGGTGGTTTGTCGCGTCGTTTGTGTAAGTCCACGGCTTAACTGTGGGATGGCAGGCGATACGGGCATAACTTGAGTGCTGTAGGGGAGACTGGAATTCCTGGTGTAGCGGTGAAATGCGCAGATATCAGGAGGAACACCGATGGCGAAGGCAGGTCTCTGGGCAGTAACTGACGCTGAGGAGCGAAAGCATGGGTAGCGAACAGGATTAGAAACCCTTGTAGTCCGT
Otu490	65	0.194805	Actinobacteria	1	Actinobacteria	1	Actinomycetales	1	Corynebacteriaceae	1	Turicella	1	Turicella_otitidis	1	Corynebacterium otitidis	NR_026120	99	GAGTGTCAGCAGCCGCGGTAATACGTAGGGTGCGAGCGTTGTCCGGATTTACTGGGCGTAAAGAGCTCGTAGGTGGCTTGTCGCGTCGTCTGTGAAAGTCTGGGGCTTAACTCCGGGTGTGCAGGCGATACGGGCTGGCTTGAGTGCTGTAGGGGAGACTGGAATTCCTGGTGTAGCGGTGGAATGCGCAGATATCAGGAGGAACACCGATGGCGAAGGCAGGTCTCTGGGCAGTCACTGACGCTGAGGAGCGAGAGCATGGGTAGCGAACAGGATTAGAAACCCTTGTAGTCCGT
Otu177	232	0.480519	Actinobacteria	1	Actinobacteria	1	Actinomycetales	1	Dermabacteraceae	1	Brachybacterium	1	Brachybacterium_zhongshanense	0.3	Brachybacterium zhongshanense	NR_044103.1	99	GAGTGCCAGCAGCCGCGGTAATACGTAGGGCGCAAGCGTTGTCCGGAATTATTGGGCGTAAAGAGCTTGTAGGTGGCTTGTCGCGTCTGCCGTGAAAACCCGAGGCTCAACCTCGGGCGTGCGGTGGGTACGGGCAGGCTAGAGTGTGGTAGGGGAGACTGGAACTCCTGGTGTAGCGGTGAAATGCGCAGATATCAGGAAGAACACCGATGGCGAAGGCAGGTCTCTGGGCCATTACTGACACTGAGAAGCGAAAGCATGGGGAGCGAACAGGATTAGATACCCGGGTAGTCCGT
Otu309	47	0.103896	Actinobacteria	1	Actinobacteria	1	Actinomycetales	1	Dermabacteraceae	0.97	Dermabacter	0.7081	Dermabacter_hominis	0.5169	Dermabacter jinjuensis	NR_149775	99	GAGTGCCAGCAGCCGCGGTAATACGTAGGGCGCAAGCGTTGTCCGGAATTATTGGGCGTAAAGGGCTTGTAGGTGGCTTGTCGCGTCTGCCGTGAAAACCCAGGGCTTAACTCTGGGCGTGCGGTGGGTACGGGCAGGCTAGAGTGCGGTAGGGGAGACTGGAATTCCTGGTGTAGCGGTGAAATGCGCAGATATCAGGAGGAACACCGATGGCGAAGGCAGGTCTCTGGGCCGTTACTGACACTGAGAAGCGAAAGCATGGGGAGCGAACAGGATTAGAAACCCTCGTAGTCCGT
Otu63	299	0.454545	Actinobacteria	1	Actinobacteria	1	Actinomycetales	1	Dermacoccaceae	0.95	Dermacoccus	0.6935	Dermacoccus_nishinomiyaensis	0.2913	Dermacoccus nishinomiyaensi	NR_044872.1	98	GAGTGTCAGCAGCCGCGGTAATACGTAGGGTGCGAGCGTTGTCCGGAATTATTGGGCGTAAAGAGCTTGTAGGCGGTTTGTCGCGTCTGCTGTGAAAGACCGGGGCTTAACTCCGGTTCTGCAGTGGGTACGGGCAGACTAGAGTGTGGTAGGGGAGACTGGAATTCCTGGTGTAGCGGTGAAATGCGCAGATATCAGGAGGAACACCGATGGCGAAGGCAGGTCTCTGGGCCATTACTGACGCTGAGAAGCGAAAGCATGGGGAGCGAACAGGATTAGAAACCCGAGTAGTCCGT
Otu337	50	0.0909091	Actinobacteria	1	Actinobacteria	1	Actinomycetales	1	Dermacoccaceae	0.96	Kytococcus	0.9216	Kytococcus_sedentarius	0.811	Kytococcus sedentarius	NR_074714.2	99	GAGTGTCAGCAGCCGCGGTAATACGTAGGGTGCGAGCGTTGTCCGGAATTATTGGGCGTAAAGAGCTTGTAGGCGGTTTGTCGCGTCTGCTGTGAAAATTCAGGGCTTAACCCTGGACGTGCAGTGGGTACGGGCAGACTAGAGTATGGTAGGGGAGACTGGAATTCCTGGTGTAGCGGTGGAATGCGCAGATATCAGGAGGAACACCGATGGCGAAGGCAGGTCTCTGGGCCATTACTGACGCTGAGAAGCGAAAGCATGGGGAGCGAACAGGATTAGATACCCTCGTAGTCCGT
Otu12	5006	0.935065	Actinobacteria	1	Actinobacteria	1	Actinomycetales	1	Dietziaceae	0.55	Dietzia	0.3025	Dietzia_maris	0.0484	Lawsonella clevelandensis	NR_151867	99	GAGTGTCAGCAGCCGCGGTAATACGTAGGGTGCGAGCGTTGTCCGGAATTACTGGGCGTAAAGAGCTCGTAGGCGGTTTGTCACGTCGTCTGTGAAATCCTAGGGCTTAACCCTGGACGTGCAGGCGATACGGGCTGACTTGAGTACTACAGGGGAGACTGGAATTTCTGGTGTAGCGGTGGAATGCACAGATATCAGGAAGAACACCGATGGCGAAGGCAGGTCTCTGGGTAGTAACTGACGCTGAGGAGCGAAAGCATGGGTAGCGAACAGGATTAGAAACCCTAGTAGTCCGT
Otu260	17	0.0779221	Actinobacteria	1	Actinobacteria	1	Actinomycetales	1	Dietziaceae	0.93	Dietzia	0.8649	Dietzia_maris	0.4584	Dietzia maris	NR_119120.1	99	GAGTGCCAGCCGCCGCGGTAATACGTAGGGTGCGAGCGTTGTCCGGAATTACTGGGCGTAAAGAGCTCGTAGGCGGTTTGTCACGTCGTCTGTGAAATCCCTCGGCTTAACCGGGGGCGTGCAGGCGATACGGGCAGACTTGAGTACTACAGGGGAGACTGGAATTCCTGGTGTAGCGGTGAAATGCGCAGATATCAGGAGGAACACCGGTGGCGAAGGCGGGTCTCTGGGTAGTAACTGACGCTGAGGAGCGAAAGCATGGGTAGCGAACAGGATTAGATACCCTTGTAGTCCGT
Otu327	46	0.155844	Actinobacteria	1	Actinobacteria	1	Actinomycetales	1	Dietziaceae	0.63	Dietzia	0.3969	Dietzia_timorensis	0.0754	Dietzia aerolata	NR_116932.1	97	GAGTGTCAGCCGCCGCGGTAATACGTAGGGTGCGAGCGTTGTCCGGAATTACTGGGCGTAAAGAGCTCGTAGGCGGTTTGTCGCGTCGTCTGTGAAATCCTCCGGCTTAACCGGGGGCGTGCAGGCGATACGGGCAGACTTGAGTACTACAGGGGAGACTGGAATTCCTGGTGTAGCGGTGAAATGCGCAGATATCAGGGGGAACACCGGTGGCGAAGGCGGGTCTCTGGGTAGTTACTGACGCTGAGGAGCGAAAGCATGGGTAGCAAACAGGATTAGAAACCCTCGTAGTCCGT
Otu362	13	0.0649351	Actinobacteria	1	Actinobacteria	1	Actinomycetales	1	Dietziaceae	0.99	Dietzia	0.9801	Dietzia_cercidiphylli	0.4606	Dietzia psychralcaliphila	NR_112224.1	99	GAGTGTCAGCAGCCGCGGTAATACGTAGGGTGCAAGCGTTGTCCGGAATTACTGGGCGTAAAGAGCTCGTAGGCGGTTTGTCACGTCGTCTGTGAAATCCTCCAGCTCAACTGGGGGCGTGCAGGCGATACGGGCAGACTTGAGTACTACAGGGGAGACTGGAATTCCTGGTGTAGCGGTGAAATGCGCAGATATCAGGAGGAACACCGGTGGCGAAGGCGGGTCTCTGGGTAGTAACTGACGCTGAGGAGCGAAAGCATGGGGAGCAAACAGGATTAGAAACCCTTGTAGTCCGT
Otu383	35	0.0909091	Actinobacteria	1	Actinobacteria	1	Actinomycetales	1	Geodermatophilaceae	1	Blastococcus	0.98	Blastococcus_endophyticus	0.9506	Blastococcus endophyticus	NR_108608.1	99	GAGTGTCAGCAGCCGCGGTAATACGTAGGGTGCAAGCGTTGTCCGGAATTATTGGGCGTAAAGAGCTCGTAGGCGGTTCGTCGCGTCGGCTGTGAAAACCTGAGGCTCAACCTCAGGCCTGCAGTCGATACGGGCGGACTTGAGTACTGCAGGGGAGACTGGAATTCCTGGTGTAGCGGTGAAATGCGCAGATATCAGGAGGAACACCGGTGGCGAAGGCGGGTCTCTGGGCAGTAACTGACGCTGAGGAGCGAAAGCGTGGGGAGCGAACAGGATTAGAAACCCTTGTAGTCCGT
Otu162	99	0.311688	Actinobacteria	1	Actinobacteria	1	Actinomycetales	1	Geodermatophilaceae	1	Modestobacter	0.68	Modestobacter_multiseptatus	0.4556	Blastococcus deserti	NR_169414	99	GAGTGTCAGCAGCCGCGGTAATACGTAGGGTGCAAGCGTTGTCCGGAATTATTGGGCGTAAAGAGCTCGTAGGCGGTTTGTTGCGTCGGCTGTGAAATCCCGAGGCTCAACCTCGGGTCTGCAGTCGATACGAGCAAACTAGAGTGTTGCAGGGGAGACTGGAATTCCTGGTGTAGCGGTGAAATGCGCAGATATCAGGAGGAACACCGGTGGCGAAGGCGGGTCTCTGGGCAACAACTGACGCTGAGGAGCGAAAGCGTGGGGAGCGAACAGGATTAGAAACCCTTGTAGTCCGT
Otu184	125	0.38961	Actinobacteria	1	Actinobacteria	1	Actinomycetales	1	Geodermatophilaceae	0.57	Modestobacter	0.2166	Modestobacter_marinus	0.0542	Modestobacter caceresii	NR_137398.1	96	GAGTGTCAGCCGCCGCGGTAATACGTAGGGTGCAAGCGTTGTCCGGAATTATTGGGCGTAAAGAGCTCGTAGGCGGTCTGTCGCGTCGGCTGTGAAAACTCGGGGCTCAACCCCGAGCCTGCAGTCGATACGGGCAGACTAGAGTGCTGTAGGGGAGACTGGAATTCCTGGTGTAGCGGTGAAATGCGCAGATATCAGGAGGAACACCGGTGGCGAAGGCGGGTCTCTGGGCAGTAACTGACGCTGAGGAGCGAAAGCGTGGGGAGCGAACAGGATTAGAAACCCTTGTAGTCCGT
Otu359	113	0.428571	Actinobacteria	1	Actinobacteria	1	Actinomycetales	1	Intrasporangiaceae	1	Janibacter	0.94	Janibacter_cremeus	0.8366	Janibacter cremeus	NR_114380.1	99	GAGTGTCAGCAGCCGCGGTAATACGTAGGGTGCGAGCGTTGTCCGGAATTATTGGGCGTAAAGGGCTTGTAGGCGGTTTGTCGCGTCTGCTGTGAAAATCCGAGGCTCAACCTCGGACTTGCAGTGGGTACGGGCAGACTAGAGTGTGGTAGGGGAGACTGGAATTCCTGGTGTAGCGGTGAAATGCGCAGATATCAGGAGGAACACCGATGGCGAAGGCAGGTCTCTGGGCCACTACTGACGCTGAGAAGCGAAAGCATGGGGAGCGAACAGGATTAGAAACCCTAGTAGTCCGT
Otu187	197	0.428571	Actinobacteria	1	Actinobacteria	1	Actinomycetales	1	Intrasporangiaceae	1	Ornithinibacter	0.34	Ornithinibacter_aureus	0.1156	Ornithinibacter aureus	NR_116813	99	GAGTGCCAGCAGCCGCGGTAATACGTAGGGTGCGAGCGTTGTCCGGAATTATTGGGCGTAAAGAGCTTGTAGGCGGTTTGTCGCGTCTGCCGTGAAAATCCGGGGCTCAACCCCGGACTTGCGGTGGGTACGGGCAGACTAGAGTGTGGTAGGGGAGACTGGAATTCCTGGTGTAGCGGTGAAATGCGCAGATATCAGGAGGAACACCGATGGCGAAGGCAGGTCTCTGGGCCACTACTGACGCTGAGAAGCGAAAGCGTGGGGAGCGAACAGGATTAGATACCCTTGTAGTCCGT
Otu120	135	0.181818	Actinobacteria	1	Actinobacteria	1	Actinomycetales	1	Kineosporiaceae	0.99	Kineococcus	0.9702	Kineococcus_endophytica	0.2911	Kineococcus endophyticus	NR_109642.1	99	GAGTGCCAGCAGCCGCGGTAATACGTAGGGTGCAAGCGTTGTCCGGAATTATTGGGCGTAAAGAGCTCGTAGGCGGTGTGTCGCGTCTGCTGTGAAAACTCAGGGCTCAACTCTGAGCTTGCAGTGGGTACGGGCACACTAGAGTGCTGTAGGGGAGACTGGAATTCCTGGTGTAGCGGTGAAATGCGCAGATATCAGGAGGAACACCGGTGGCGAAGGCGGGTCTCTGGGCAGTTACTGACGCTGAGGAGCGAAAGCATGGGGAGCGAACAGGATTAGAAACCCCAGTAGTCCGT
Otu199	34	0.103896	Actinobacteria	1	Actinobacteria	1	Actinomycetales	1	Kineosporiaceae	0.97	Kineococcus	0.7857			Kineococcus xinjiangensis	NR_044522.1	99	GAGTGCCAGCAGCCGCGGTAATACGTAGGGTGCAAGCGTTGTCCGGAATTATTGGGCGTAAAGAGCTCGTAGGCGGTTTGTCGCGTCTGCTGTGAAAACTCAGGGCTTAACCCTGAGCTTGCAGTGGGTACGGGCAGACTTGAGTGCGGTAGGGGAGACTGGAATTCCTGGTGTAGCGGTGAAATGCGCAGATATCAGGAGGAACACCGGTGGCGAAGGCGGGTCTCTGGGCCGTAACTGACGCTGAGGAGCGAAAGCATGGGGAGCGAACAGGATTAGAAACCCGTGTAGTCCGT
Otu33	1008	0.61039	Actinobacteria	1	Actinobacteria	1	Actinomycetales	1	Microbacteriaceae	1	Curtobacterium	0.71	Curtobacterium_herbarum	0.1988	Curtobacterium herbarum	NR_115036.1	99	GAGTGTCAGCAGCCGCGGTAATACGTAGGGTGCAAGCGTTGTCCGGAATTATTGGGCGTAAAGAGCTCGTAGGCGGTTTGTCGCGTCTGCTGTGAAATCCCGAGGCTCAACCTCGGGCTTGCAGTGGGTACGGGCAGACTAGAGTGCGGTAGGGGAGATTGGAATTCCTGGTGTAGCGGTGGAATGCGCAGATATCAGGAGGAACACCGATGGCGAAGGCAGATCTCTGGGCCGTAACTGACGCTGAGGAGCGAAAGCATGGGGAGCGAACAGGATTAGATACCCTCGTAGTCCGT
Otu394	15	0.0779221	Actinobacteria	1	Actinobacteria	1	Actinomycetales	1	Microbacteriaceae	0.99	Glaciihabitans	0.1683	Glaciihabitans_tibetensis	0.0286	Arenivirga flava	NR_158011	99	GAGTGTCAGCAGCCGCGGTAATACGTAGGGTGCGAGCGTTATCCGGAATTATTGGGCGTAAAGAGCTCGTAGGCGGTTTGTCACGTCTGCTGTGAAAACTGGAGGCTCAACCTTCAGCCTGCAGTGGGTACGGGCAGACTAGAGTGCGGTAGGGGAGATTGGAATTCCTGGTGTAGCGGTGGAATGCGCAGATATCAGGAGGAACACCGATGGCGAAGGCAGATCTCTGGGCCGTTACTGACGCTGAGGAGCGAAAGCGTGGGGAGCGAACAGGATTAGATACCCCAGTAGTCCGT
Otu211	35	0.0649351	Actinobacteria	1	Actinobacteria	1	Actinomycetales	1	Microbacteriaceae	1	Leucobacter	1	Leucobacter_chromiiresistens	0.53	Leucobacter chromiiresistens	NR_042426.1	99	GAGTGTCAGCAGCCGCGGTAATACGTAGGGTGCAAGCGTTGTCCGGAATTATTGGGCGTAAAGAGCTCGTAGGCGGCTTGTCGCGTCTGCTGTGAAAACCAGAGGCTCAACCTCTGGCCTGCAGTGGGTACGGGCAAGCTAGAGTGCGGTAGGGGAGATTGGAATTCCTGGTGTAGCGGTGGAATGCGCAGATATCAGGAGGAACACCGATGGCGAAGGCAGATCTCTGGGCCGTAACTGACGCTGAGGAGCGAAAGCATGGGGAGCGAACAGGATTAGAAACCCTTGTAGTCCGT
Otu84	365	0.493506	Actinobacteria	1	Actinobacteria	1	Actinomycetales	1	Microbacteriaceae	1	Rathayibacter	0.78	Rathayibacter_caricis	0.1638	Rathayibacter tritici	NR_115032	99	GAGTGCCAGCAGCCGCGGTAATACGTAGGGTGCAAGCGTTGTCCGGAATTATTGGGCGTAAAGAGCTCGTAGGCGGTTTGTCGCGTCTGCTGTGAAAACCCGAGGCTCAACCTCGGGCCTGCAGTGGGTACGGGCAGACTAGAGTGCGGTAGGGGAGAATGGAATTCCTGGTGTAGCGGTGGAATGCGCAGATATCAGGAGGAACACCGATGGCGAAGGCAGTTCTCTGGGCCGTTACTGACGCTGAGGAGCGAAAGCGTGGGGAGCGAACAGGATTAGAAACCCTTGTAGTCCGT
Otu36	866	0.584416	Actinobacteria	1	Actinobacteria	1	Actinomycetales	1	Microbacteriaceae	1	Subtercola	0.28	Subtercola_boreus	0.0756	Frigoribacterium faeni	NR_115033	99	GAGTGTCAGCAGCCGCGGTAATACGTAGGGTGCAAGCGTTGTCCGGAATTATTGGGCGTAAAGAGCTCGTAGGCGGTTTGTCGCGTCTGCTGTGAAATCTGGGGGCTCAACCCCCAGCCTGCAGTGGGTACGGGCAGACTAGAGTGCGGTAGGGGAGATTGGAATTCCTGGTGTAGCGGTGGAATGCGCAGATATCAGGAGGAACACCGATGGCGAAGGCAGATCTCTGGGCCGTAACTGACGCTGAGGAGCGAAAGCATGGGGAGCGAACAGGATTAGAAACCCTAGTAGTCCGT
Otu135	160	0.324675	Actinobacteria	1	Actinobacteria	1	Actinomycetales	1	Micrococcaceae	1	Arthrobacter	0.91	Arthrobacter_cryotolerans	0.0819	Pseudarthrobacter phenanthrenivorans	NR_042469	99	GAGTGTCAGCAGCCGCGGTAATACGTAGGGCGCAAGCGTTATCCGGAATTATTGGGCGTAAAGAGCTCGTAGGCGGTTTGTCGCGTCTGCCGTGAAAGTCCGGGGCTCAACTCCGGATCTGCGGTGGGTACGGGCAGACTAGAGTGATGTAGGGGAGACTGGAATTCCTGGTGTAGCGGTGAAATGCGCAGATATCAGGAGGAACACCGATGGCGAAGGCAGGTCTCTGGGCATTAACTGACGCTGAGGAGCGAAAGCATGGGGAGCGAACAGGATTAGAAACCCTTGTAGTCCGT
Otu481	25	0.0519481	Actinobacteria	1	Actinobacteria	1	Actinomycetales	1	Micrococcaceae	0.99	Enteractinococcus	0.3267	Enteractinococcus_coprophilus	0.1013	Enteractinococcus viverrae	Enteractinococcus viverrae	99	GAGTGTCAGCAGCCGCGGTAATACGTAGGGTGCGAGCGTTATCCGGAATTATTGGGCGTAAAGAGCTCGTAGGCGGTTTGTCGCGTCTGCTGTGAAATCTCGAGGCTTAACCTTGAGTTTGCAGTGGGTACGGGCAGGCTGGAGTGCAGTAGGGGAGACTGGAATTCCTGGTGTAGCGGTGAAATGCGCAGATATCAGGAGGAACACCGATGGCGAAGGCAGGTCTCTGGGCTGTTACTGACGCTGAGGAGCGAAAGCATGGGGAGCGAACAGGATTAGATACCCGTGTAGTCCGT
Otu101	1181	0.792208	Actinobacteria	1	Actinobacteria	1	Actinomycetales	1	Micrococcaceae	0.99	Kocuria	0.9207	Kocuria_rhizophila	0.4235	Kocuria salsicia	MT071653.1	98	GAGTGCCAGCCGCCGCGGTAATACGTAGGGCGCAAGCGTTGTCCGGAATTATTGGGCGTAAAGAGCTCGTAGGCGGTTTGTCGCGTCTGCTGTGAAAGCCCGGGGCTTAACCCCGGGTGTGCAGTGGGTACGGGCAGACTTGAGTGCAGTAGGGGAGACTGGAATTCCTGGTGTAGCGGTGAAATGCGCAGATATCAGGAGGAACACCGATGGCGAAGGCAGGTCTCTGGGCTGTTACTGACGCTGAGGAGCGAAAGCATGGGGAGCGAACAGGATTAGATACCCCCGTAGTCCGT
Otu11	6604	0.883117	Actinobacteria	1	Actinobacteria	1	Actinomycetales	1	Micrococcaceae	1	Kocuria	0.67	Kocuria_koreensis	0.2412	Kocuria koreensis	NR_116745	98	GAGTGTCAGCAGCCGCGGTAATACGTAGGGCGCAAGCGTTGTCCGGAATTATTGGGCGTAAAGAGCTCGTAGGCGGTTTGTCGCGTCTGCTGTGAAAGCCCGGGGCTCAACCCCGGGTGTGCAGTGGGTACGGGCAGGCTGGAGTGCAGTAGGGGAGACCGGAATTCCTGGTGTAGCGGTGAAATGCGCAGATATCAGGAGGAACACCGATGGCGAAGGCAGGTCTCTGGGCTGTTACTGACGCTGAGGAGCGAAAGCATGGGGAGCGAACAGGATTAGAAACCCTAGTAGTCCGT
Otu16	2015	0.909091	Actinobacteria	1	Actinobacteria	1	Actinomycetales	1	Micrococcaceae	1	Micrococcus	1	Micrococcus_luteus	0.19	Micrococcus luteus	NR_075062	99	GAGTGTCAGCAGCCGCGGTAATACGTAGGGTGCGAGCGTTATCCGGAATTATTGGGCGTAAAGAGCTCGTAGGCGGTTTGTCGCGTCTGTCGTGAAAGTCCGGGGCTTAACCCCGGATCTGCGGTGGGTACGGGCAGACTAGAGTGCAGTAGGGGAGACTGGAATTCCTGGTGTAGCGGTGGAATGCGCAGATATCAGGAGGAACACCGATGGCGAAGGCAGGTCTCTGGGCTGTAACTGACGCTGAGGAGCGAAAGCATGGGGAGCGAACAGGATTAGAAACCCTAGTAGTCCGT
Otu115	110	0.25974	Actinobacteria	1	Actinobacteria	1	Actinomycetales	1	Micrococcaceae	1	Nesterenkonia	0.99	Nesterenkonia_halobia	0.7425	Nesterenkonia halobia	NR_026197.1	99	GAGTGTCAGCAGCCGCGGTAATACGTAGGGCGCGAGCGTTATCCGGAATTATTGGGCGTAAAGGGCTCGCAGGCGGTTTGCCACGTCTGCTGTGAAAGCCCGGGGCTTAACTCCGGGTGTGCAGTGGGTACGGGTAGACTAGAGTGCAGTAGGGGAGACTGGAATTCCTGGTGTAGCGGTGAAATGCGCAGATATCAGGAAGAACACCGATGGCGAAGGCAGGTCTCTGGGCTGTTACTGACGCTGAGGAGCGAAAGCATGGGGAGCGAACAGGATTAGAAACCCGTGTAGTCCGT
Otu220	133	0.337662	Actinobacteria	1	Actinobacteria	1	Actinomycetales	1	Micrococcaceae	1	Rothia	1	Rothia_aeria	0.98	Rothia aeria	NR_024785.1	99	GAGTGTCAGCAGCCGCGGTAATACGTAGGGCGCGAGCGTTGTCCGGAATTATTGGGCGTAAAGAGCTTGTAGGCGGTTGGTCGCGTCTGCTGTGAAAGGCCGGGGCTTAACTCCGGTTTTGCAGTGGGTACGGGCTAACTAGAGTGCAGTAGGGGAGACTGGAATTCCTGGTGTAGCGGTGGAATGCACAGATATCAGGAGGAACACCGATGGCGAAGGCAGGTCTCTGGGCTGTAACTGACGCTGAGAAGCGAAAGCATGGGGAGCGAACAGGATTAGAAACCCGAGTAGTCCGT
Otu235	191	0.324675	Actinobacteria	1	Actinobacteria	1	Actinomycetales	1	Micrococcaceae	0.96	Rothia	0.8832	Rothia_mucilaginosa	0.4946	Rothia mucilaginosa	NR_044873	98	GAGTGTCAGCCGCCGCGGTAATACGTAGGGCGCGAGCGTTGTCCGGAATTATTGGGCGTAAAGAGCTTGTAGGCGGTTTGTCGCGTCTGCTGTGAAAGGCCGGGGCTTAACTCCGTGTATTGCAGTGGGTACGGGCAGACTAGAGTGCAGTAGGGGAGACTGGAATTCCTGGTGTAGCGGTGGAATGCGCAGATATCAGGAGGAACACCGATGGCGAAGGCAGGTCTCTGGGCTGTAACTGACGCTGAGAAGCGAAAGCATGGGGAGCGAACAGGATTAGAAACCCTTGTAGTCCGT
Otu355	16	0.0519481	Actinobacteria	1	Actinobacteria	1	Actinomycetales	1	Micrococcaceae	0.99	Rothia	0.9702	Rothia_endophytica	0.7859	Rothia endophytica	NR_109752.1	100	GAGTGCCAGCAGCCGCGGTAATACGTAGGGCGCGAGCGTTGTCCGGAATTATTGGGCGTAAAGAGCTTGTAGGCGGTTTGTCGCGTCTGCTGTGAAAGCCCGGGGCTTAACCCCGGGTTTGCAGTGGGTACGGGCAGACTAGAGTGCAGTAGGGGAGACTGGAATTCCTGGTGTAGCGGTGAAATGCGCAGATATCAGGAGGAACACCAATGGCGAAGGCAGGTCTCTGGGCTGTAACTGACGCTGAGAAGCGAAAGCATGGGGAGCAAACAGGATTAGATACCCTTGTAGTCCGT
Otu246	56	0.155844	Actinobacteria	1	Actinobacteria	1	Actinomycetales	1	Mycobacteriaceae	1	Mycobacterium	1	Mycobacterium_sediminis	0.15	Mycolicibacterium sarraceniae	NR_152646.1	99	GAGTGCCAGCAGCCGCGGTAATACGTAGGGTCCGAGCGTTGTCCGGAATTACTGGGCGTAAAGAGCTCGTAGGTGGTTTGTCGCGTTGTTCGTGAAAACTCACAGCTTAACTGTGGGCGTGCGGGCGATACGGGCAGACTTGAGTACTGCAGGGGAGACTGGAATTCCTGGTGTAGCGGTGGAATGCGCAGATATCAGGAGGAACACCGGTGGCGAAGGCGGGTCTCTGGGCAGTAACTGACGCTGAGGAGCGAAAGCGTGGGGAGCGAACAGGATTAGATACCCGTGTAGTCCGT
Otu416	44	0.155844	Actinobacteria	1	Actinobacteria	1	Actinomycetales	1	Nocardiaceae	1	Gordonia	1	Gordonia_terrae	0.31	Gordonia hongkongensis	NR_152024	99	GAGTGTCAGCCGCCGCGGTAATACGTAGGGTGCGAGCGTTGTCCGGAATTACTGGGCGTAAAGAGCTCGTAGGCGGTTTGTCGCGTCGTCTGTGAAATTCTGCAACTCAATTGCAGGCGTGCAGGCGATACGGGCAGACTTGAGTACTACAGGGGAGACTGGAATTCCTGGTGTAGCGGTGAAATGCGCAGATATCAGGAGGAACACCGGTGGCGAAGGCGGGTCTCTGGGTAGTAACTGACGCTGAGGAGCGAAAGCGTGGGTAGCGAACAGGATTAGAAACCCTCGTAGTCCGT
Otu510	16	0.025974	Actinobacteria	1	Actinobacteria	1	Actinomycetales	1	Nocardiaceae	1	Nocardia	0.76	Nocardia_globerula	0.57	Nocardia globerula	NR_104795	99	GAGTGTCAGCCGCCGCGGTAATACGTAGGGTGCAAGCGTTGTCCGGAATTACTGGGCGTAAAGAGTTCGTAGGCGGTTTGTCACGTCGTTTGTGAAAACTCACAGCTCAACTGTGAGCCTGCAGGCGATACGGGCAGACTTGAGTACTGCAGGGGAGACTGGAATTCCTGGTGTAGCGGTGAAATGCGCAGATATCAGGAGGAACACCGGTGGCGAAGGCGGGTCTCTGGGCAGTAACTGACGCTGAGGAACGAAAGCGTGGGTAGCGAACAGGATTAGAAACCCGCGTAGTCCGT
Otu114	77	0.155844	Actinobacteria	1	Actinobacteria	1	Actinomycetales	1	Nocardiaceae	1	Rhodococcus	0.75	Rhodococcus_qingshengii	0.2025	Rhodococcus degradans	NR_145886	99	GAGTGTCAGCCGCCGCGGTAATACGTAGGGTGCAAGCGTTGTCCGGAATTACTGGGCGTAAAGAGTTCGTAGGCGGTTTGTCGCGTCGTTTGTGAAAACCAGCAGCTCAACTGCTGGCTTGCAGGCGATACGGGCAGACTTGAGTACTGCAGGGGAGACTGGAATTCCTGGTGTAGCGGTGAAATGCGCAGATATCAGGAGGAACACCGGTGGCGAAGGCGGGTCTCTGGGCAGTAACTGACGCTGAGGAACGAAAGCGTGGGTAGCGAACAGGATTAGAAACCCTTGTAGTCCGT
Otu307	66	0.168831	Actinobacteria	1	Actinobacteria	1	Actinomycetales	1	Nocardiaceae	1	Rhodococcus	1	Rhodococcus_trifolii	0.41	Rhodococcus corynebacterioides	NR_119107	99	GAGTGTCAGCAGCCGCGGTAATACGTAGGGTGCAAGCGTTGTCCGGAATTACTGGGCGTAAAGAGCTCGTAGGCGGTTTGTCGCGTCGTCTGTGAAAACCAGCAGCTCAACTGTTGGCTTGCAGGCGATACGGGCAGACTTGAGTATTTCAGGGGAGACTGGAATTCCTGGTGTAGCGGTGAAATGCGCAGATATCAGGAGGAACACCGGTGGCGAAGGCGGGTCTCTGGGAAATAACTGACGCTGAGGAGCGAAAGCGTGGGTAGCGAACAGGATTAGATACCCCTGTAGTCCGT
Otu58	237	0.324675	Actinobacteria	1	Actinobacteria	1	Actinomycetales	1	Nocardiaceae	1	Rhodococcus	1	Rhodococcus_cerastii	0.28	Rhodococcus fascians	NR_119126	99	GAGTGTCAGCAGCCGCGGTAATACGTAGGGTGCGAGCGTTGTCCGGAATTACTGGGCGTAAAGAGTTCGTAGGCGGTTTGTCGCGTCGTTTGTGAAAACCCGGGGCTCAACTTCGGGCTTGCAGGCGATACGGGCAGACTTGAGTGTTTCAGGGGAGACTGGAATTCCTGGTGTAGCGGTGAAATGCGCAGATATCAGGAGGAACACCGGTGGCGAAGGCGGGTCTCTGGGAAACAACTGACGCTGAGGAACGAAAGCGTGGGTAGCAAACAGGATTAGATACCCTAGTAGTCCGT
Otu477	29	0.12987	Actinobacteria	1	Actinobacteria	1	Actinomycetales	1	Nocardiaceae	1	Williamsia	1	Williamsia_phyllosphaerae	0.47	Williamsia herbipolensis	NR_152650	99	GAGTGCCAGCCGCCGCGGTAATACGTAGGGTGCGAGCGTTGTCCGGAATTACTGGGCGTAAAGAGCTCGTAGGCGGTTTGTCGCGTCGTTCGTGAAATCTTGATGCTTAACATCAAGCGTGCGGGCGATACGGGCAGACTTGAGTACTACAGGGGAGACTGGAATTCCTGGTGTAGCGGTGAAATGCGCAGATATCAGGAGGAACACCGGTGGCGAAGGCGGGTCTCTGGGTAGTAACTGACGCTGAGGAGCGAAAGCGTGGGTAGCGAACAGGATTAGAAACCCTAGTAGTCCGT
Otu212	82	0.207792	Actinobacteria	1	Actinobacteria	1	Actinomycetales	1	Nocardioidaceae	1	Aeromicrobium	0.99	Aeromicrobium_halocynthiae	0.2673	Aeromicrobium ginsengisoli	NR_165775.1	99	GAGTGTCAGCAGCCGCGGTAATACGTAGGGTCCGAGCGTTGTCCGGAATTATTGGGCGTAAAGGGCTCGTAGGCGGTTTGTCGCGTCGGGAGTGAAAACTCAGGGCTCAACCCTGAGCGTGCTTCCGATACGGGCAGACTAGAGGTATGCAGGGGAGAACGGAATTCCTGGTGTAGCGGTGGAATGCGCAGATATCAGGAGGAACACCGGTGGCGAAGGCGGTTCTCTGGGCATTACCTGACGCTGAGGAGCGAAAGCATGGGGAGCGAACAGGATTAGAAACCCGAGTAGTCCGT
Otu223	70	0.311688	Actinobacteria	1	Actinobacteria	1	Actinomycetales	1	Nocardioidaceae	1	Nocardioides	0.99	Nocardioides_pacificus	0.4455	Nocardioides houyundeii	NR_171484	98	GAGTGTCAGCAGCCGCGGTAATACGTAGGGTGCGAGCGTTGTCCGGAATTATTGGGCGTAAAGGGCTCGTAGGCGGTTTGTCGCGTCGGGAGTGAAAACCCAGGGCTTAACCCTGGGCTGGCTTCCGATACGGGCAGACTAGAGGTATGCAGGGGAGAACGGAATTCCTGGTGTAGCGGTGAAATGCGCAGATATCAGGAGGAACACCGGTGGCGAAGGCGGTTCTCTGGGCATTACCTGACGCTGAGGAGCGAAAGTGTGGGGAGCGAACAGGATTAGATACCCGCGTAGTCCGT
Otu249	70	0.25974	Actinobacteria	1	Actinobacteria	1	Actinomycetales	1	Nocardioidaceae	1	Nocardioides	1	Nocardioides_alpinus	0.55	Nocardioides alpinus	NR_108845.1	99	GAGTGCCAGCAGCCGCGGTAATACGTAGGGTGCGAGCGTTGTCCGGAATTATTGGGCGTAAAGGGCTCGTAGGCGGTTTGTCGCGTCGGGAGTGAAAACGCCGTGCTTAACACGGCGCTTGCTTTCGATACGGGCAGACTAGAGGTATGCAGGGGAGAACGGAATTCCTGGTGTAGCGGTGAAATGCGCAGATATCAGGAGGAACACCGGTGGCGAAGGCGGTTCTCTGGGCATGACCTGACGCTGAGGAGCGAAAGTGTGGGGAGCGAACAGGATTAGAAACCCTTGTAGTCCGT
Otu310	100	0.311688	Actinobacteria	1	Actinobacteria	1	Actinomycetales	1	Nocardioidaceae	1	Nocardioides	1			Nocardioides glacieisoli	NR_145916	99	GAGTGTCAGCAGCCGCGGTAATACGTAGGGTGCGAGCGTTGTCCGGAATTATTGGGCGTAAAGGGCTCGTAGGCGGTTTGTCGCGTCGGGAGTGAAAACCAGGTGCTTAACACCTGGCTTGCTTTCGATACGGGCAGACTAGAGGTATGCAGGGGAGAACGGAATTCCTGGTGTAGCGGTGAAATGCGCAGATATCAGGAGGAACACCGGTGGCGAAGGCGGTTCTCTGGGCATGACCTGACGCTGAGGAGCGAAAGTGTGGGGAGCGAACAGGATTAGATACCCGTGTAGTCCGT
Otu412	22	0.103896	Actinobacteria	1	Actinobacteria	1	Actinomycetales	1	Nocardioidaceae	1	Nocardioides	1	Nocardioides_plantarum	0.69	Nocardioides plantarum	NR_119354.1	99	GAGTGTCAGCCGCCGCGGTAATACGTAGGGTGCGAGCGTTGTCCGGAATTATTGGGCGTAAAGGGCTCGTAGGCGGTTTGTCGCGTCGGGAGTGAAAACACTGGGCTTAACCGAGTGCTTGCTTTCGATACGGGCAGACTTGAGGCATTGAGGGGAGAACGGAATTCCTGGTGTAGCGGTGAAATGCGCAGATATCAGGAGGAACACCGGTGGCGAAGGCGGTTCTCTGGCAATGTTCTGACGCTGAGGAGCGAAAGTGTGGGGAGCGAACAGGATTAGATACCCTTGTAGTCCGT
Otu188	73	0.142857	Actinobacteria	1	Actinobacteria	1	Actinomycetales	1	Nocardiopsaceae	1	Nocardiopsis	1	Nocardiopsis_synnemataformans	0.12	Nocardiopsis dassonvillei	NR_115641.1	99	GAGTGTCAGCAGCCGCGGTAATACGTAGGGTCCGAGCGTTGTCCGGAATTATTGGGCGTAAAGAGCTCGTAGGCGGCGTGTCGCGTCTGCTGTGAAAGACCGGGGCTTAACTCCGGTTCTGCAGTGGATACGGGCATGCTAGAGGTAGGTAGGGGAGACTGGAATTCCTGGTGTAGCGGTGAAATGCGCAGATATCAGGAGGAACACCGGTGGCGAAGGCGGGTCTCTGGGCCTTACCTGACGCTGAGGAGCGAAAGCATGGGGAGCGAACAGGATTAGAAACCCTAGTAGTCCGT
Otu139	148	0.350649	Actinobacteria	1	Actinobacteria	1	Actinomycetales	1	Propionibacteriaceae	1	Propionibacterium	1	Propionibacterium_acnes	0.99	Cutibacterium acnes	NR_113028	98	GAGTGTCAGCCGCCGCGGTAATACGTAGGGTGCGAGCGTTGTCCGGATTTATTGGGCGTAAAGGGCTCGTAGGTGGTTGATCGCGTCGGAAGTGTAATCTTGGGGCTTAACCCTGAGCGTGCTTTCGATACGGGTTGACTTGAGGAAGGTAGGGGAGAATGGAATTCCTGGTGGAGCGGTGGAATGCGCAGATATCAGGAGGAACACCAGTGGCGAAGGCGGTTCTCTGGGCCTTTCCTGACGCTGAGGAGCGAAAGCGTGGGGAGCGAACAGGATTAGATACCCCTGTAGTCCGT
Otu336	39	0.0519481	Actinobacteria	1	Actinobacteria	1	Actinomycetales	1	Pseudonocardiaceae	0.95	Actinokineospora	0.1425	Actinokineospora_inagensis	0.0143	Actinoalloteichus nanshanensi	NR_117418.1	95	GAGTGTCAGCAGCCGCGGTAATACGTAGGGTGCGAGCGTTGTCCGGAATTATTGGGCGTAAAGAGCTCGTAGGCGGTTTGTCGCGTCGACCGTGGAACCCTTGTGCTCAACACGAGGCGTGCGGTCGATACGGGCAGACTTGAGTTCGGCAGGGGAGACTGGAATTCCTGGTGTAGCGGTGAAATGCGCAGATATCAGGAGGAACACCGGTGGCGAAGGCGGGTCTCTGGGCCGATACTGACGCTGAGGAGCGAAAGCGTGGGGAGCGAACAGGATTAGAAACCCGTGTAGTCCGT
Otu402	66	0.194805	Actinobacteria	1	Actinobacteria	1	Actinomycetales	1	Pseudonocardiaceae	1	Actinomycetospora	0.96	Actinomycetospora_rishiriensis	0.24	Actinomycetospora rishiriensis	NR_113222.1	99	GAGTGCCAGCCGCCGCGGTAATACGTAGGGTGCGAGCGTTGTCCGGAATTATTGGGCGTAAAGAGCTCGTAGGCGGTGTGTCGCGTCGGCCGTGAAAACCTGGGGCTCAACTCTGGGCGTGCGGTCGATACGGGCATCACTTGAGTTCGGCAGGGGAGACTGGAATTCCTGGTGTAGCGGTGAAATGCGCAGATATCAGGAGGAACACCGGTGGCGAAGGCGGGTCTCTGGGCCGATACTGACGCTGAGGAGCGAAAGCATGGGTAGCGAACAGGATTAGAAACCCTAGTAGTCCGT
Otu23	1696	0.675325	Actinobacteria	1	Actinobacteria	1	Actinomycetales	1	Pseudonocardiaceae	0.85	Amycolatopsis	0.442	Amycolatopsis_magusensis	0.0442	Amycolatopsis magusensis	NR_109060	96	GAGTGTCAGCAGCCGCGGTAATACGTAGGGCGCAAGCGTTGTCCGGAATTATTGGGCGTAAAGAGCTCGTAGGCGGTTTGTCGCGTCGGCCGTGAAAACTGGAGGCTCAACTTCCAGCGTGCGGTCGATACGGGCAGACTTGAGTATGGTAGGGGAGACTGGAATTCCTGGTGTAGCGGTGAAATGCGCAGATATCAGGAGGAACACCGGTGGCGAAGGCGGGTCTCTGGGCCATTACTGACGCTGAGGAGCGAAAGCGTGGGGAGCGAACAGGATTAGAAACCCTAGTAGTCCGT
Otu228	78	0.155844	Actinobacteria	1	Actinobacteria	1	Actinomycetales	1	Pseudonocardiaceae	1	Pseudonocardia	0.98	Pseudonocardia_xishanensis	0.3724	Pseudonocardia xishanensis	NR_108411	98	GAGTGTCAGCAGCCGCGGTAATACGTAGGGTGCGAGCGTTGTCCGGAATTATTGGGCGTAAAGAGCTCGTAGGCGGTCTGTCGCGTCGATCGTGAAAACTTGGGGCTTAACCCTGAGCTTGCGGTCGATACGGGCATGACTGGAGTTCGGCAGGGGAGACTGGAATTCCTGGTGTAGCGGTGAAATGCGCAGATATCAGGAGGAACACCGGTGGCGAAGGCGGGTCTCTGGGCCGATACTGACGCTGAGGAGCGAAAGCGTGGGGAGCGAACAGGATTAGAAACCCCAGTAGTCCGT
Otu183	85	0.207792	Actinobacteria	1	Actinobacteria	1	Actinomycetales	1	Sanguibacteraceae	0.93	Sanguibacter	0.8649	Sanguibacter_keddieii	0.3633	Sanguibacter keddieii	NR_074716	99	GAGTGTCAGCCGCCGCGGTAATACGTAGGGCGCAAGCGTTGTCCGGAATTATTGGGCGTAAAGAGCTCGTAGGCGGTTTGTCGCGTCTGGTGTGAAAACTCAAGGCTCAACCTTGAGCTTGCATCGGGTACGGGCAGACTAGAGTGTGGTAGGGGTGACTGGAATTCCTGGTGTAGCGGTGGAATGCGCAGATATCAGGAGGAACACCGATGGCGAAGGCAGGTCACTGGGCCACTACTGACGCTGAGGAGCGAAAGCATGGGGAGCGAACAGGATTAGATACCCTAGTAGTCCGT
Otu193	90	0.272727	Actinobacteria	1	Actinobacteria	1	Actinomycetales	1	Streptomycetaceae	1	Streptomyces	0.99			Streptomyces pratensis	NR_125621	99	GAGTGTCAGCAGCCGCGGTAATACGTAGGGCGCAAGCGTTGTCCGGAATTATTGGGCGTAAAGAGCTCGTAGGCGGCTTGTCACGTCGGATGTGAAAGCCCGGGGCTTAACCCCGGGTCTGCATTCGATACGGGCTAGCTAGAGTGTGGTAGGGGAGATCGGAATTCCTGGTGTAGCGGTGAAATGCGCAGATATCAGGAGGAACACCGGTGGCGAAGGCGGATCTCTGGGCCATTACTGACGCTGAGGAGCGAAAGCGTGGGGAGCGAACAGGATTAGAAACCCGTGTAGTCCGT
Otu56	170	0.363636	Actinobacteria	1	Actinobacteria	1	Actinomycetales	1	Streptomycetaceae	1	Streptomyces	0.98	Streptomyces_albiaxialis	0.4704	Streptomyces albiaxialis	NR_043378	98	GAGTGTCAGCAGCCGCGGTAATACGTAGGGTGCGAGCGTTGTCCGGAATTATTGGGCGTAAAGAGCTCGTAGGCGGCCTGTCACGTCGGATGTGAAAGCCCGGGGCTTAACCCCGGGTTGGCATTCGATACGGGCAGGCTAGAGTTCGGTAGGGGAGATCGGAATTCCTGGTGTAGCGGTGAAATGCGCAGATATCAGGAGGAACACCGGTGGCGAAGGCGGATCTCTGGGCCGATACTGACGCTGAGGAGCGAAAGCATGGGGAGCGAACAGGATTAGAAACCCTAGTAGTCCGT
Otu331	52	0.220779	Actinobacteria	1	Actinobacteria	1	Bifidobacteriales	1	Bifidobacteriaceae	1	Bifidobacterium	1	Bifidobacterium_thermophilum	0.4	Bifidobacterium animalis	NR_043438.1	99	GAGTGTCAGCAGCCGCGGTAATACGTAGGGTGCGAGCGTTATCCGGATTTATTGGGCGTAAAGGGCTCGTAGGCGGTTCGTCGCGTCCGGTGTGAAAGTCCATCGCCTAACGGTGGATCTGCGCCGGGTACGGGCGGGCTGGAGTGCGGTAGGGGAGACTGGAATTCCCGGTGTAACGGTGGAATGTGTAGATATCGGGAAGAACACCAATGGCGAAGGCAGGTCTCTGGGCCGTTACTGACGCTGAGGAGCGAAAGCGTGGGGAGCGAACAGGATTAGAAACCCGAGTAGTCCGT
Otu344	121	0.337662	Actinobacteria	1	Actinobacteria	1	Bifidobacteriales	1	Bifidobacteriaceae	1	Gardnerella	0.98	Gardnerella_vaginalis	0.9604	Gardnerella leopoldii	NR_171541	98	GAGTGCCAGCCGCCGCGGTAATACGTAGGGCGCAAGCGTTATCCGGATTTATTGGGCGTAAAGAGCTTGTAGGCGGTTCGTCGCGTCTGGTGTGAAAGCCCATCGCTTAACGGTGGGTCTGCGCCGGGTACGGGCGGGCTAGAGTGCAGTAGGGGAAACTGGAATTCTCGGTGTAACGGTGGAATGTGTAGATATCGGGAAGAACACCAATGGCGAAGGCAGGTTTCTGGGCTGTTACTGACGCTGAGAAGCGAAAGCGTGGGGAGCGAACAGGATTAGATACCCGGGTAGTCCGT
Otu54	899	0.727273	Actinobacteria	1	Actinobacteria	1	Bifidobacteriales	1	Bifidobacteriaceae	1	Gardnerella	1	Gardnerella_vaginalis	1	Gardnerella vaginalis	NR_118377.1	99	GAGTGTCAGCAGCCGCGGTAATACGTAGGGCGCAAGCGTTATCCGGAATTATTGGGCGTAAAGAGCTTGTAGGCGGTTCGTCGCGTCTGGTGTGAAAGCCCATCGCTTAACGGTGGGTTTGCGCCGGGTACGGGCGGGCTAGAGTGCAGTAGGGGAGACTGGAATTCTCGGTGTAACGGTGGAATGTGTAGATATCGGGAAGAACACCAATGGCGAAGGCAGGTCTCTGGGCTGTTACTGACGCTGAGAAGCGAAAGCGTGGGGAGCGAACAGGATTAGAAACCCTAGTAGTCCGT
Otu314	101	0.194805	Actinobacteria	1	Actinobacteria	1	Coriobacteriales	1	Coriobacteriaceae	1	Atopobium	0.84	Atopobium_vaginae	0.7056	Atopobium vaginae	NR_029349.1	97	GAGTGCCAGCAGCCGCGGTAATACGTAGGGGGCAAGCGTTATCCGGATTCATTGGGCGTAAAGCGCGCGTAGGCGGTTTGTTAGGTCAGGAGTTAAATCTGGGGGCTCAACCCCTATCCGCTCCTGATACCGGCAGGCTTGAGTCTGGTAGGGGAAGGCGGAATTCCAAGTGTAGCGGTGAAATGCGCAGATATTTGGAAGAACACCGGTGGCGAAGGCGGCCTTCTGGGCCACGACTGACGCTGAGGCGCGAAAGCTAGGGGAGCGAACAGGATTAGAAACCCCAGTAGTCCGT
Otu35	818	0.506494	Actinobacteria	1	Actinobacteria	1	Coriobacteriales	1	Coriobacteriaceae	1	Atopobium	1	Atopobium_vaginae	1	Atopobium vaginae	NR_029349.1	99	GAGTGTCAGCAGCCGCGGTAATACGTAGGGGGCAAGCGTTATCCGGATTCATTGGGCGTAAAGCGCGCGTAGGCGGTCTGTTAGGTCAGGAGTTAAATCTGGGGGCTCAACCCCTATCCGCTCCTGATACCGGCAGGCTTGAGTCTGGTAGGGGAAGATGGAATTCCAAGTGTAGCGGTGAAATGCGCAGATATTTGGAAGAACACCGGTGGCGAAGGCGGTCTTCTGGGCCATGACTGACGCTGAGGCGCGAAAGCTAGGGGAGCGAACAGGATTAGATACCCTTGTAGTCCGT
Otu288	46	0.116883	Actinobacteria	1	Actinobacteria	1	Coriobacteriales	1	Coriobacteriaceae	1	Collinsella	0.96	Collinsella_aerofaciens	0.384	Collinsella aerofaciens	NR_113316.1	99	GAGTGCCAGCAGCCGCGGTAATACGTAGGGGGCGAGCGTTATCCGGATTCATTGGGCGTAAAGCGCGCGTAGGCGGCCCGGCAGGCCGGGGGTCGAAGCGGGGGGCTCAACCCCCCGAAGCCCCCGGAACCTCCGCGGCTTGGGTCCGGTAGGGGAGGGTGGAACACCCGGTGTAGCGGTGGAATGCGCAGATATCGGGTGGAACACCGGTGGCGAAGGCGGCCCTCTGGGCCGAGACCGACGCTGAGGCGCGAAAGCTGGGGGAGCGAACAGGATTAGAAACCCCTGTAGTCCGT
Otu255	13	0.025974	Actinobacteria	1	Actinobacteria	1	Coriobacteriales	1	Coriobacteriaceae	1	Olsenella	1	Olsenella_profusa	0.99	Olsenella profusa	NR_116939.1	98	GAGTGTCAGCCGCCGCGGTAATACGTAGGGGGCGAGCGTTATCCGGATTCATTGGGCGTAAAGCGCGCGTAGGCGGCCTGCTAGGTCGGGAGTCAAATCCGGGGGCTCAACCCCCGTCCGCTCCCGATACCGGCTGGCTTGAGTCTGGTAGGGGAAGGTGGAATTCCCAGTGTAGCGGTGGAATGCGCAGATATTGGGAAGAACACCGGTGGCGAAGGCGGCCTTCTGGGCCACGACTGACGCTGAGGCGCGAAAGCTAGGGGAGCGAACAGGATTAGAAACCCGTGTAGTCCGT
Otu443	33	0.0779221	Actinobacteria	1	Actinobacteria	1	Coriobacteriales	1	Coriobacteriaceae	1	Olsenella	0.65	Olsenella_umbonata	0.2665	Olegusella massiliensis	NR_146815.1	99	GAGTGTCAGCAGCCGCGGTAATACGTAGGGGGCGAGCGTTATCCGGATTCATTGGGCGTAAAGCGCGCGTAGGCGGCCTGTTAGGTCAAGAGTTAAATCCGGGGGCTCAACCCCCGTCCGCTCCTGATACCGGCAGGCTTGAGTCTGGTAGGGGAAGGCGGAATTCCAAGTGTAGCGGTGGAATGCGCAGATATTTGGAAGAACACCGGTGGCGAAGGCGGCCTTCTGGGCCACGACTGACGCTGAGGCGCGAAAGCTAGGGGAGCAAACAGGATTAGAAACCCCTGTAGTCCGT
Otu116	67	0.207792	Actinobacteria	1	Actinobacteria	1	Coriobacteriales	1	Coriobacteriaceae	1	Parvibacter	0.69	Parvibacter_caecicola	0.4761	Parvibacter caecicola	NR_117374.1	94	GAGTGTCAGCAGCCGCGGTAATACGTAGGGGGCGAGCGTTATCCGGATTCATTGGGCGTAAAGCGCGCGCAGGCGGTTGCTCAAGCGGAACCTCTAATCTCGGGGCTTAACCTCGAGCCGGGTTCCGAACTGGACGACTCGAGTGCGGTAGAGGCAGATGGAATTCCCGGTGTAGCGGTGGAATGCGCAGATATCGGGAAGAACACCAACGGCGAAGGCAGTCTGCTGGGCCGTCACTGACGCTGAGGCGCGAAAGCTGGGGGAGCGAACAGGATTAGAAACCCGTGTAGTCCGT
Otu186	33	0.0649351	Actinobacteria	0.97	Actinobacteria	0.9409	Gaiellales	0.8656	Gaiellaceae	0.7964	Gaiella	0.7327	Gaiella_occulta	0.6741	Gaiella occulta	NR_118138.1	93	GAGTGTCAGCAGCCGCGGTAATACGTAGGGGGCTAGCGTTGTCCGGATTTATTGGGCGTAAAGAGCGTGTAGGCGGCCATGTAGGTCCGGTGTGAAAACTCGAGGCTTAACCTCGAGATGTCATCGGAAACCATTTGGCTAGAGTCCGGAAGAGGAGAGTGGAATTCCTGGTGTAGCGGTGAAATGCGCAGATATCAGGAAGAACACCAATGGCGAAAGCAGCTCTCTGGGACGGTACTGACGCTGAGACGCGAAAGCGTGGGGAGCGAACAGGATTAGAAACCCTAGTAGTCCGT
Otu484	26	0.0649351	Actinobacteria	0.96	Actinobacteria	0.9216	Gaiellales	0.8202	Gaiellaceae	0.73	Gaiella	0.6497	Gaiella_occulta	0.5782	Gaiella occulta	NR_118138.1	94	GAGTGTCAGCAGCCGCGGTAATACGTAGGGGGCAAGCGTTGTCCGGATTTATTGGGCGTAAAGAGCGTGTAGGCGGCCAGACAGGTCCGTTGTGAAAACTCGAGGCTCAACCTCGAGACGTCGATGGAAACCGTCTGGCTAGAGTCCGGAAGAGGAGAGTGGAATTCCTGGTGTAGCGGTGAAATGCGCAGATATCAGGAAGAACACCTATGGCGAAGGCAGCTCTCTGGGACGGTACTGACGCTGAGACGCGAAAGCGTGGGGAGCGAACAGGATTAGATACCCTAGTAGTCCGT
Otu289	37	0.116883	Actinobacteria	0.97	Actinobacteria	0.9312	Rubrobacterales	0.2142	Rubrobacteraceae	0.0493	Rubrobacter	0.0113	Rubrobacter_radiotolerans	0.0023	Solirubrobacter phytolaccae	NR_133858	94	GAGTGTCAGCAGCCGCGGTAATACGTAGGGGGCAAGCGTTGTCCGGAATCATTGGGCGTAAAGAGCGTGTAGGCGGTCCGGTAAGTCGGCTGTGAAAGTCCAGGGCTCAACCCTGGGATGCCGGTCGATACTGCCGGACTAGAGTTCGGAAGAGGCGAGTGGAATTCCCGGTGTAGCGGTGAAATGCGCAGATATCGGGAGGAACACCTATGGCGAAGGCAGCTCGCTGGGACGTTACTGACGCTGAGACGCGAAAGCGTGGGGAGCAAACAGGATTAGATACCCGAGTAGTCCGT
Otu417	12	0.025974	Actinobacteria	1	Actinobacteria	1	Solirubrobacterales	1	Conexibacteraceae	0.89	Conexibacter	0.7921	Conexibacter_woesei	0.5862	Conexibacter stalactiti	NR_157993	96	GAGTGTCAGCAGCCGCGGTAATACGTAGGGGGCAAGCGTTGTCCGGAATCATTGGGCGTAAAGAGCGTGTAGGCGGCCCGATAAGTCCGCTGTGAAAGTCCAGGGCTCAACCCTGGAATGCCGGTGGATACTGTCGGGCTCGAGTCCGGAAGAGGTGAGTGGAATTCCTGGTGTAGCGGTGAAATGCGCAGATATCAGGAGGAACACCAATGGCGAAGGCAGCTCACTGGGACGGTACTGACGCTGAGACGCGAAAGCGTGGGGAGCAAACAGGATTAGATACCCTTGTAGTCCGT
Otu270	53	0.142857	Actinobacteria	1	Actinobacteria	1	Solirubrobacterales	1	Patulibacteraceae	1	Patulibacter	1	Patulibacter_minatonensis	0.99	Patulibacter minatonensis	NR_041254.1	100	GAGTGTCAGCAGCCGCGGTAATACGTAGGGCGCGAGCGTTGTCCGGAATCATTGGGCGTAAAGCGCGTGTAGGCGGCTGAGTAAGTCTGCTGTGAAAGTCCAGGGCTCAACCCTGGAATGTCGGCGGATACTGCTCAGCTGGAGTACGGGAGGGGCGAGTGGAATTCCTGGTGTAGCGGTGGAATGCGCAGATATCAGGAGGAACACCTATGGCGAAGGCAGCTCGCTGGAACGTTACTGACGCTGAGACGCGAAAGCGTGGGGAGCAAACAGGATTAGATACCCTGGTAGTCCGT
Otu293	45	0.0779221	Actinobacteria	0.94	Actinobacteria	0.8836	Solirubrobacterales	0.6715	Patulibacteraceae	0.1343	Patulibacter	0.0269	Patulibacter_ginsengiterrae	0.004	Patulibacter medicamentivorans	NR_121691.1	92	GAGTGCCAGCCGCCGCGGTAATACGTAGGGGGCAAGCGTTATCCGGAATCATTGGGCGTAAAGCGCGTGTAGGCGGTTCAGTAAGTCCGCTCTGAAAGCCCAGGGCTCAACCCTGGGAGGCGGGTGGATACTACTGGACTAGAGTACGGAAGAGGAGATTGGAATTCCTGGTGTAGCGGTGAAATGCGCAGATATCAGGAGGAACACCAACAGCGAAGGCAGATCTCTGGGACGTAACTGACGCTGAGACGCGAAAGCGTGGGGAGCAAACAGGATTAGAAACCCTTGTAGTCCGT
Otu462	29	0.0519481	Actinobacteria	1	Thermoleophilia	0.19	Thermoleophilales	0.0361	Thermoleophilaceae	0.0069	Thermoleophilum	0.0013	Thermoleophilum_album	0.0002	Solirubrobacter phytolaccae	NR_133858	93	GAGTGCCAGCAGCCGCGGTAATACGTAGGGGGCAAGCGTTGTCCGGAATCATTGGGCGTAAAGCGCGCGTAGGCGGCCCGGTAAGTCCGCTGTGAAAGTCAAGGGCTCAACCCTTGAAAGCCGGTGGATACTGCCGGGCTAGAGTCCGGAAGAGGCGAGTGGAATTCCTGGTGTAGCGGTGGAATGCGCAGATATCAGGAGGAACACCTATAGCGAAGGCAGCTCGCTGGGACGGTACTGACGCTAAGGCGCGAAAGCGTGGGGAGCGAACAGGATTAGAAACCCTTGTAGTCCGT
Otu347	23	0.0519481	Aquificae	1	Aquificae	1	Aquificales	1	Aquificaceae	1	Hydrogenobacter	1	Hydrogenobacter_subterraneus	1	Thermothrix azorensis	NR_104832	99	GAGTGTCAGCAGCCGCGGTAATACGTAGGTCCCGAGCGTTGCGCGAATTCACTGGGCGTAAAGCGTCCGCAGCCGGATGGGTAAGCGGTTCGTCAAAGCCCACCGCTCAACGGTGGAAAGGCGTACCGAACTGCCCATCTTGAGGCACGCTCAGGCAGGCGGAATTCCCGGTGTAGCGGTGAAATGCGTAGATATCGGGAGGAACACCGAAGGCGAAGGCAGCCTGCTGGGGCTGTTCTGACGGTCAGGGACGAAAGCTGGGGGAGCAAACCGGATTAGAAACCCTAGTAGTCCGT
Otu498	11	0.025974	Armatimonadetes	1	Armatimonadia	1	Armatimonadales	1	Armatimonadaceae	1	Armatimonas	1			uncultured Armatimonadaceae bacterium	LR604976.1	98	GAGTGTCAGCAGCCGCGGTAATACGTAGGGGGCGAGCGTTGTCCGAAGTTACTGGGCGTAAAGAGCGCGTAGGCGGGTTCTTAAGTGAGGGGTGAAAGTCCGAGGCTCAACCTCGGAACTGCCTTTCATACTGGGAACCTTGAGTGCGGGAGAGGCGAGTGGAATGGTCGGTGTAGCGGTGAAATGCGTAGATATCGATCGGAACACCCATGGCGAAGGCAGCTCGCTGGCCTGTAACTGACGCTGAGGCGCGAAAGCGTGGGGAGCAAACAGGATTAGAAACCCTTGTAGTCCGT
Otu174	80	0.12987	Bacteroidetes	1	Bacteroidia	1	Bacteroidales	1	Porphyromonadaceae	1	Petrimonas	0.82	Petrimonas_sulfuriphila	0.6724	Petrimonas sulfuriphila	NR_042987	94	GAGTGTCAGCCGCCGCGGTAATACGGAGGATCCGAGCGTTATCCGGATTTATTGGGTTTAAAGGGTGCGCAGGCGGCATGTTAAGTCGGCGGTGAAATTTTGCAGCTCAACTGTAAAAGAGCCTTCGAAACTGGCAAGCTTGAGTGTGGATGAAGTAGGCGGAATTTGTGGTGTAGCGGTGAAATGCATAGATATCACAAAGAACACCGATTGCGCAGGCAGCTTACTAAACCATAACTGACGCTCATGCACGAAGGCGTGGGGATCAAACAGGATTAGATACCCGTGTAGTCCGT
Otu151	53	0.142857	Bacteroidetes	1	Bacteroidia	1	Bacteroidales	1	Porphyromonadaceae	1	Porphyromonas	1	Porphyromonas_uenonis	0.48	Porphyromonas uenonis	NR_113091	99	GAGTGTCAGCAGCCGCGGTAATACGGAGGATGCGAGCGTTATCCGGAATTATTGGGTTTAAAGGGTGCGTAGGTTGCAAGGGAAGTCAGGGGTGAAAAGCTATAGCTCAACTATGGTCTTGCCTTTGAAACTCTCTAGCTAGAGTGTACTGGAGGTACGTGGAACGTGTGGTGTAGCGGTGAAATGCATAGATATCACACAGAACTCCGATTGCGCAGGCAGCGTACTACATTACAACTGACACTGAAGCACGAAAGCGTGGGTATCAAACAGGATTAGATACCCGCGTAGTCCGT
Otu245	32	0.103896	Bacteroidetes	1	Bacteroidia	1	Bacteroidales	1	Porphyromonadaceae	0.99	Porphyromonas	0.9603	Porphyromonas_catoniae	0.9315	Porphyromonas pasteri	NR_136788.1	99	GAGTGCCAGCCGCCGCGGTAATACGGAGGATGCGAGCGTTATCCGGATTTATTGGGTTTAAAGGGTGCGTAGGCGGCCTGTTAAGTCAGCGGTGAAATCTAGGAGCTTAACTCCTAAATTGCCATTGATACTGGCGGGCTTGAGTGTAGATGAGGTAGGCGGAATGCGTGGTGTAGCGGTGGAATGCATAGATATCACGCAGAACTCCGATTGCGAAGGCAGCTTACTAAGGTACAACTGACGCTGAAGCACGAAAGCGTGGGTATCAAACAGGATTAGATACCCGCGTAGTCCGT
Otu113	161	0.272727	Bacteroidetes	1	Bacteroidia	1	Bacteroidales	1	Prevotellaceae	1	Prevotella	1	Prevotella_bivia	1	Prevotella bivia	NR_113096.1	99	GAGTGTCAGCAGCCGCGGTAATACGGAAGGTTCGGGCGTTATCCGGATTTATTGGGTTTAAAGGGAGCGTAGGCCGTTTGGTAAGCGTGTTGTGAAATGTAGGAGCTCAACTTCTAGATTGCAGCGCGAACTGTCAGACTTGAGTGCGCACAACGTAGGCGGAATTCATGGTGTAGCGGTGAAATGCTTAGATATCATGAAGAACTCCGATTGCGAAGGCAGCTTACGGGAGCGCAACTGACGCTGAAGCTCGAAGGTGCGGGTATCGAACAGGATTAGATACCCGTGTAGTCCGT
Otu160	42	0.0649351	Bacteroidetes	1	Bacteroidia	1	Bacteroidales	1	Prevotellaceae	0.98	Prevotella	0.9604	Prevotella_baroniae	0.2209	Prevotella buccalis	NR_113098	90	GAGTGTCAGCAGCCGCGGTAATACGGAAGGTCCGGGCGTTATCCGGATTTATTGGGTTTAAAGGGAGCGTAGGCCGTCTCAAAAGCGTGTTGTGAAATGTCCCGGCTCAACCGGGGATGTGCAGCGCGAACTGTGAGACTTGAGTGTGCGGAAGGTATGCGGAATTCGTGGTGTAGCGGTGAAATGCATAGATATCACGAAGAACTCCGATTGCGAAGGCAGCATGCCGCAGCACCACTGACGCTGATGCTCGAAGGTGCGGGTATCGAACAGGATTAGAAACCCTAGTAGTCCGT
Otu161	171	0.220779	Bacteroidetes	1	Bacteroidia	1	Bacteroidales	1	Prevotellaceae	1	Prevotella	1	Prevotella_scopos	0.32	Prevotella melaninogenica	NR_102895.1	99	GAGTGCCAGCAGCCGCGGTAATACGGAAGGTCCAGGCGTTATCCGGATTTATTGGGTTTAAAGGGAGCGTAGGCTGGAGATTAAGTGTGTTGTGAAATGTAGACGCTCAACGTCTGACTTGCAGCGCATACTGGTTTCCTTGAGTACGCACAACGTTGGCGGAATTCGTCGTGTAGCGGTGAAATGCTTAGATATGACGAAGAACTCCGATTGCGAAGGCAGCTGACGGGAGCGCAACTGACGCTTAAGCTCGAAGGTGCGGGTATCAAACAGGATTAGAAACCCTAGTAGTCCGT
Otu205	60	0.194805	Bacteroidetes	1	Bacteroidia	1	Bacteroidales	1	Prevotellaceae	1	Prevotella	1	Prevotella_corporis	1	Prevotella corpori	NR_044627.1	99	GAGTGCCAGCCGCCGCGGTAATACGGAAGGTCCGGGCGTTATCCGGATTTATTGGGTTTAAAGGGAGTGTAGGCGGCCTGTTAAGCGTGTTGTGAAATGTAGATGCTCAACATCTGAACTGCAGCGCGAACTGGCTGGCTTGAGTACACGCAACGTGGGCGGAATTCATGGTGTAGCGGTGAAATGCTTAGATATCATGAGGAACTCCTATTGCGAAGGCAGCTCACGGGAGTGTCACTGACGCTTAAGCTCGAAGGTGCGGGTATCAAACAGGATTAGAAACCCCAGTAGTCCGT
Otu214	13	0.038961	Bacteroidetes	1	Bacteroidia	1	Bacteroidales	1	Prevotellaceae	1	Prevotella	1	Prevotella_pleuritidis	1	Prevotella pleuritidis	NR_041541	99	GAGTGCCAGCAGCCGCGGTAATACGGAAGGTCCTGGCGTTATCCGGATTTATTGGGTTTAAAGGGAGCGCAGGCTGCACTTTAAGCGTGTTGTGAAATGTACCGGCTCAACCGGTAACGTGCAGCGCGAACTGGGGTGCTTGAGTACGAAGAGGGAAGGCGGAACTCGTGGTGTAGCGGTGAAATGCTTAGATATCACGAGGAACTCCGATCGCGAAGGCAGCTTTCCGTTTCGGTACTGACGCTGAGGCTCGAAAGTGCGGGTATCGAACAGGATTAGAAACCCTCGTAGTCCGT
Otu244	34	0.0909091	Bacteroidetes	1	Bacteroidia	1	Bacteroidales	1	Prevotellaceae	1	Prevotella	1	Prevotella_histicola	0.28	Prevotella jejuni	NR_109628	96	GAGTGCCAGCAGCCGCGGTAATACGGAAGGTCCGGGCGTTATCCGGATTTATTGGGTTTAAAGGGAGCGTAGGCCGTAGATTAAGTGTGTTGTGAAATGTAGGCGCTCAACGTCTGACTTGCAGCGCATACTGGTTTACTTGAGTTTGCACAACGTTGGCGGAATTCGTCGTGTAGCGGTGAAATGCTTAGATATGACGAAGAACTCCGATTGCGAAGGCAGCTTGCGGGAGCAAAACTGACGCTGAAGCTCGAAAGTGCGGGTATCGAACAGGATTAGATACCCTAGTAGTCCGT
Otu278	11	0.038961	Bacteroidetes	1	Bacteroidia	1	Bacteroidales	1	Prevotellaceae	1	Prevotella	1	Prevotella_nanceiensis	1	Prevotella nanceiensis	NR_113114	98	GAGTGTCAGCAGCCGCGGTAATACGGAAGGTCCAGGCGTTATCCGGATTTATTGGGTTTAAAGGGTGCGTAGGCCGTTTGATAAGCGTGCTGTGAAATATAGTGGCTCAACCTCTATCGTGCAGCGCGAACTGTCGAACTTGAGTGCGTAGTAGGTAGGCGGAATTCGTGGTGTAGCGGTGAAATGCTTAGATATCACGAAGAACTCCGATTGCGAAGGCAGCTTACCGTAACGTTACTGACGCTTAAGCACGAAGGTGCGGGTATCGAACAGGATTAGAAACCCGTGTAGTCCGT
Otu290	52	0.116883	Bacteroidetes	1	Bacteroidia	1	Bacteroidales	1	Prevotellaceae	1	Prevotella	1	Prevotella_histicola	0.57	Prevotella histicola	NR_113105	94	GAGTGTCAGCCGCCGCGGTAATACGGAAGGTCCGGGCGTTATCCGGATTTATTGGGTTTAAAGGGAGCGTAGGCTGCCGGTTAAGTGTGTTGTGAAATGCAGGCGCTCAACGTCTGCCTTGCAGCGCATACTGTCCGGCTTGAGTACGCACAACGTTGGCGGAATTCGTCGTGTAGCGGTGAAATGCTTAGATATGACGAAGAACTCCGATTGCGAAGGCAGCTGACGGGAGCGTTACTGACGCTGAAGCTCGAAAGTGCGGGTATCGAACAGGATTAGAAACCCGCGTAGTCCGT
Otu330	66	0.155844	Bacteroidetes	1	Bacteroidia	1	Bacteroidales	1	Prevotellaceae	1	Prevotella	1	Prevotella_buccalis	1	Prevotella buccalis	NR_113098.1	98	GAGTGTCAGCAGCCGCGGTAATACGGAAGGTCCGGGCGTTATCCGGATTTATTGGGTTTAAAGGGAGCGTAGGCCGCCAGATAAGCGTGTTGTGAAATGTACCGGCTCAACCGGTGAATTGCAGCGCGAACTGTTTGGCTTGAGTGCACGGTAAGCAGGCGGAATTCATGGTGTAGCGGTGAAATGCTTAGATATCATGAAGAACTCCGATTGCGAAGGCAGCTTGCTGCAGTGCGACTGACGCTGATGCTCGAAGGTGCGGGTATCAAACAGGATTAGATACCCGTGTAGTCCGT
Otu39	719	0.428571	Bacteroidetes	1	Bacteroidia	1	Bacteroidales	1	Prevotellaceae	1	Prevotella	1	Prevotella_melaninogenica	0.18	Prevotella colorans	NR_151886.1	99	GAGTGCCAGCAGCCGCGGTAATACGGAAGGTCCGGGCGTTATCCGGATTTATTGGGTTTAAAGGGAGCGTAGGCCGCGTTTTAAGCGTGTTGTGAAATGTAGGCGCCCAACGTCTGCATCGCAGCGCGAACTGGAACGCTTGAGTACGCGCAACGTTGGCGGAATTCGTCGTGTAGCGGTGAAATGCTTAGATATGACGAAGAACTCCGATTGCGAAGGCAGCTGACGGGAGCGGCACTGACGCTTAAGCTCGAAGGTGCGGGTATCAAACAGGATTAGAAACCCTTGTAGTCCGT
Otu403	14	0.025974	Bacteroidetes	1	Bacteroidia	1	Bacteroidales	1	Prevotellaceae	1	Prevotella	1	Prevotella_pallens	0.95	Prevotella pallens	NR_113121.1	99	GAGTGCCAGCCGCCGCGGTAATACGGAAGGTCCAGGCGTTATCCGGATTTATTGGGTTTAAAGGGAGTGTAGGCGGTTTGTTAAGCGTGTTGTGAAATTTAGGTGCTCAACATTTAACTTGCAGCGCGAACTGTCAGACTTGAGTACACGCAACGTATGCGGAATTCATGGTGTAGCGGTGAAATGCTTAGATATCATGAAGAACTCCGATTGCGAAGGCAGCATACGGGAGTGTAACTGACGCTTAAGCTCGAAGGTGCGGGTATCGAACAGGATTAGAAACCCTCGTAGTCCGT
Otu42	657	0.155844	Bacteroidetes	1	Bacteroidia	1	Bacteroidales	1	Prevotellaceae	1	Prevotella	1	Prevotella_paludivivens	1	Prevotella paludivivens	NR_113122	99	GAGTGTCAGCAGCCGCGGTAATACGGAAGGTCCAGGCGTTATCCGGATTTATTGGGTTTAAAGGGAGCGTAGGCCGTCTGTTAAGCGTGTTGTGAAATGTAGATGCTCAACATCTGAATTGCAGCGCGAACTGGCAGACTTGAGTGTGCGCAACGTAGGCGGAATTCGTGGTGTAGCGGTGAAATGCTTAGATATCACGAAGAACTCCAATTGCGAAGGCAGCTTACGGGAGCACAACTGACGCTGAAGCTCGAAAGTGCGGGTATCGAACAGGATTAGAAACCCGAGTAGTCCGT
Otu423	19	0.025974	Bacteroidetes	1	Bacteroidia	1	Bacteroidales	1	Prevotellaceae	1	Prevotella	1	Prevotella_oris	0.5	Prevotella paludivivens	NR_113122	93	GAGTGCCAGCAGCCGCGGTAATACGGAAGGTCCAGGCGTTATCCGGATTTATTGGGTTTAAAGGGAGCGTAGGCCGCCTGGTAAGCGTGTTGTGAAAAATACCGGCTCAACCGGTATCCTGCAGCGCGAACTGCCTGGCTTGAGTGTGCGCAACGTTGGCGGAATTCGTCGTGTAGCGGTGAAATGCTTAGATATGACGAAGAACTCCGATTGCGAAGGCAGCTGACGGGAGCACAACTGACGCTGAAGCTCGAAAGTGCGGGTATCGAACAGGATTAGATACCCGTGTAGTCCGT
Otu43	527	0.363636	Bacteroidetes	1	Bacteroidia	1	Bacteroidales	1	Prevotellaceae	1	Prevotella	1	Prevotella_amnii	1	Prevotella amnii	NR_113093.1	99	GAGTGTCAGCAGCCGCGGTAATACGGAAGGTCCAGGCGTTATCCGGATTTATTGGGTTTAAAGGGAGCGTAGGCTGTTTGTTAAGCGTGTTGTGAAATGTAAGAGCTCAACTTTTAGATTGCAGCGCGAACTGGCAGACTTGAGTGCGCACAACGTAGGCGGAATTCATGGTGTAGCGGTGAAATGCTTAGATATCATGACGAACTCCGATTGCGAAGGCAGCTTACGGGAGCGCAACTGACGCTAAAGCTCGAAGGTGCGGGTATCGAACAGGATTAGAAACCCTTGTAGTCCGT
Otu51	406	0.324675	Bacteroidetes	1	Bacteroidia	1	Bacteroidales	1	Prevotellaceae	1	Prevotella	1	Prevotella_copri	1	Prevotella copri	NR_040877	98	GAGTGCCAGCCGCCGCGGTAATACGGAAGGTCCGGGCGTTATCCGGATTTATTGGGTTTAAAGGGAGCGTAGGCCGGAGATTAAGCGTGTTGTGAAATGTAGACGCTCAACGTCTGCACTGCAGCGCGAACTGGTTTCCTTGAGTACGCACAAAGTGGGCGGAATTCGTGGTGTAGCGGTGAAATGCTTAGATATCACGAAGAACTCCGATTGCGAAGGCAGCTCACTGGAGCGCAACTGACGCTGAAGCTCGAAAGTGCGGGTATCGAACAGGATTAGAAACCCGAGTAGTCCGT
Otu68	213	0.285714	Bacteroidetes	1	Bacteroidia	1	Bacteroidales	1	Prevotellaceae	1	Prevotella	1	Prevotella_timonensis	1	Prevotella timonensis	NR_113123	98	GAGTGTCAGCAGCCGCGGTAATACGGAAGGTCCGGGCGTTATCCGGATTTATTGGGTTTAAAGGGAGCGTAGGCTGTCTATTAAGCGTGTTGTGAAATTTACCGGCTCAACCGGTGGCTTGCAGCGCGAACTGGTCGACTTGAGTATGCAGGAAGTAGGCGGAATTCATGGTGTAGCGGTGAAATGCTTAGATATCATGACGAACTCCGATTGCGCAGGCAGCTTACTGTAGCATAACTGACGCTGATGCTCGAAAGTGCGGGTATCAAACAGGATTAGAAACCCTCGTAGTCCGT
Otu80	155	0.194805	Bacteroidetes	1	Bacteroidia	1	Bacteroidales	1	Prevotellaceae	1	Prevotella	1	Prevotella_disiens	1	Prevotella disiens	NR_113103.1	99	GAGTGTCAGCAGCCGCGGTAATACGGAAGGTCCAGGCGTTATCCGGATTTATTGGGTTTAAAGGGAGTGTAGGCGGTTGGTTAAGCGTGTTGTGAAATGTAGATGCTCAACATCTGACTTGCAGCGCGAACTGGCTGACTTGAGTACACACAACGTAGGCGGAATTCATGGTGTAGCGGTGAAATGCTTAGATATCATGAAGAACTCCGATTGCGAAGGCAGCTTACGGGAGTGTTACTGACGCTTAAGCTCGAAGGTGCGGGTATCGAACAGGATTAGATACCCTAGTAGTCCGT
Otu226	28	0.012987	Bacteroidetes	0.95	Cytophagia	0.6365	Cytophagales	0.4265	Cytophagaceae	0.2431	Cytophaga	0.0389	Cytophaga_hutchinsonii	0.0062	Flexibacter flexilis	AB681039	99	GAGTGTCAGCAGCCGCGGTAATACGTAGGTGGCAAGCGTTGTCCGGATTTATTGGGTTTAAAGGGTGCGTAGGCGGATGCTTAAGTCAGAGGTGAAAGACGGCCGCTCAACGGTCGCAGTGCCTTTGATACTGGGTATCTTGAGTGCAGACGAGGTCTGTGGAATGGATGGTGTAGCGGTGAAATGCTTAGATACCATCCAGAACACCAATTGCGAAGGCAGCAGACTAGGGTGCAACTGACGCTGAGGCACGAAAGTGCGGGGATCAAACAGGATTAGATACCCTAGTAGTCCGT
Otu121	95	0.0909091	Bacteroidetes	1	Cytophagia	1	Cytophagales	1	Cytophagaceae	1	Dyadobacter	1	Dyadobacter_sediminis	0.99	Dyadobacter sediminis	NR_134722.1	99	GAGTGTCAGCAGCCGCGGTAATACGGAGGGTGCGAGCGTTGTCCGGATTTATTGGGTTTAAAGGGTGCGTAGGTGGCTTTATAAGTCAGTGGTGAAATACAGCCGCTTAACGGTTGAGGTGCCATTGATACTGTAGAGCTTGAAACAATTGGAGGCTGCCGGAATGGATGGTGTAGCGGTGAAATGCATAGATATCATCCAGAACACCGATTGCGAAGGCAGGTGGCTACGTTTGATTTGACACTGAGGCACGAAAGCATGGGGAGCAAACAGGATTAGAAACCCCCGTAGTCCGT
Otu483	25	0.0779221	Bacteroidetes	1	Cytophagia	1	Cytophagales	1	Cytophagaceae	1	Dyadobacter	1	Dyadobacter_arcticus	0.46	Dyadobacter arcticus	NR_109479.1	98	GAGTGTCAGCAGCCGCGGTAATACGGAGGGTGCGAGCGTTGTCCGGATTTATTGGGTTTAAAGGGTGCGTAGGTGGCTGATTAAGTCAGTGGTGAAATACAGCCGCTCAACGGTTGAGGTGCCATTGATACTGATTAGCTTGAAATAATTGGAGGCTGCCGGAATGGATGGTGTAGCGGTGAAATGCATAGATATCATCCAGAACACCGATTGCGAAGGCAGGTGGCTACGATTTATTTGACACTGAGGCACGAAAGCATGGGGAGCAAACAGGATTAGATACCCCAGTAGTCCGT
Otu123	158	0.155844	Bacteroidetes	1	Cytophagia	1	Cytophagales	1	Cytophagaceae	1	Hymenobacter	1	Hymenobacter_ginsengisoli	0.65	Hymenobacter marinus	NR_149279	97	GAGTGTCAGCCGCCGCGGTAATACGGAGGGTGCGAGCGTTGTCCGGATTTATTGGGTTTAAAGGGTGCGTAGGCGGTTCTTTAAGTCCGGGGTGAAAGCCCGCTGCTCAACAGCGGAACTGCCCTGGATACTGGAGAACTTGAGTACAGACGAGGTTGGCGGAATGGACCGAGTAGCGGTGAAATGCATAGATACGGTCCAGAACCCCGATTGCGAAGGCAGCTGACTAGGCTGTTACTGACGCTGAGGCACGAAAGCGTGGGGAGCGAACAGGATTAGATACCCTTGTAGTCCGT
Otu128	111	0.194805	Bacteroidetes	1	Cytophagia	1	Cytophagales	1	Cytophagaceae	1	Hymenobacter	1	Hymenobacter_ginsengisoli	0.63	Hymenobacter rivuli	NR_163628	99	GAGTGTCAGCCGCCGCGGTAATACGGAGGGTGCGAGCGTTGTCCGGATTTATTGGGTTTAAAGGGTGCGTAGGCGGCCCGTTAAGTCCGGGGTGAAAGCCCGTTGCTCAACAACGGAACTGCCCTGGATACTGACGGGCTTGAGTACAGACGAGGTTGGCGGAATGGACCGAGTAGCGGTGAAATGCATAGATACGGTCCAGAACCCCGATTGCGAAGGCAGCTGACTAGGCTGTTACTGACGCTGAGGCACGACAGCGTGGGGAGCGAACAGGATTAGAAACCCTCGTAGTCCGT
Otu136	188	0.207792	Bacteroidetes	1	Cytophagia	1	Cytophagales	1	Cytophagaceae	1	Hymenobacter	0.99	Hymenobacter_metalli	0.6732	Hymenobacter rivuli	NR_163628	98	GAGTGCCAGCAGCCGCGGTAATACGGAGGGTGCGAGCGTTGTCCGGATTTATTGGGTTTAAAGGGTGCGTAGGCGGCCCGTTAAGTCCGGGGTGAAAGCCCGCTGCTCAACAGCGGAACTGCCCTGGATACTGACGGGCTTGAGTACAGACGAGGTTGGCGGAATGGACTGAGTAGCGGTGAAATGCATAGATACAGTCCAGAACCCCGATTGCGAAGGCAGCTGACTAGGCTGTTACTGACGCTGAGGCACGAAAGCGTGGGGAGCGAACAGGATTAGATACCCGAGTAGTCCGT
Otu145	179	0.181818	Bacteroidetes	1	Cytophagia	1	Cytophagales	1	Cytophagaceae	1	Hymenobacter	1	Hymenobacter_arcticus	0.28	Hymenobacter rivuli	NR_163628.1	95	GAGTGTCAGCAGCCGCGGTAATACGGAGGGTGCGAGCGTTGTCCGGATTTATTGGGTTTAAAGGGTGCGTAGGCGGCCGATTAAGTCTGGGGTGAAAGCCCGCTGCTCAACAGCGGAACTGCCCTGGATACTGGTTGGCTTGAGTACAGACGAGGTTGGCGGAATGGACAGAGTAGCGGTGAAATGCATAGATACTGTCCAGAACCCCGATTGCGAAGGCAGCTGACTAGGCTGTTACTGACGCTGAGGCACGAAAGCGTGGGGAGCGAACAGGATTAGATACCCGAGTAGTCCGT
Otu218	79	0.220779	Bacteroidetes	1	Cytophagia	1	Cytophagales	1	Cytophagaceae	1	Hymenobacter	1	Hymenobacter_tibetensis	0.5	Hymenobacter norwichensis	NR_042172	98	GAGTGTCAGCAGCCGCGGTAATACGGAGGGTGCAAGCGTTGTCCGGATTTATTGGGTTTAAAGGGTGCGTAGGTGGCTTGTTAAGTCCGGGGTGAAAGCCCACAGCTCAACTGTGGAACTGCCCTGGATACTGGCGAGCTTGAGTCCAGACGAGGTTGGCGGAATGGATGCTGTAGCGGTGAAATGCATAGATAGCATCCAGAACCCCGATTGCGTAGGCAGCTGACTAGGCTGGTACTGACACTGAGGCACGAAAGCGTGGGGAGCGAACAGGATTAGAAACCCTAGTAGTCCGT
Otu285	119	0.168831	Bacteroidetes	1	Cytophagia	1	Cytophagales	1	Cytophagaceae	1	Hymenobacter	1	Hymenobacter_ginsengisoli	0.78	Hymenobacter marinus	NR_149279	97	GAGTGTCAGCAGCCGCGGTAATACGGAGGGTGCGAGCGTTGTCCGGATTTATTGGGTTTAAAGGGTGCGTAGGCGGCCTTATAAGTCCGGGGTGAAAGCCCGTTGCTCAACAACGGAACTGCCCTGGATACTGTGAGGCTTGAGTACAGACGAGGTTGGCGGAATGGACCGAGTAGCGGTGAAATGCATAGATACGGTCCAGAACCCCGATTGCGAAGGCAGCTGACTAGGCTGTTACTGACGCTGAGGCACGACAGCGTGGGGAGCGAACAGGATTAGAAACCCGAGTAGTCCGT
Otu340	362	0.272727	Bacteroidetes	1	Cytophagia	1	Cytophagales	1	Cytophagaceae	1	Hymenobacter	1	Hymenobacter_arcticus	0.44	Hymenobacter pomorum	NR_165754	95	GAGTGCCAGCCGCCGCGGTAATACGGAGGGTGCGAGCGTTGTCCGGATTTATTGGGTTTAAAGGGTGCGTAGGCGGCCGTTTAAGTCTGGGGTGAAAGCCCGCTGCTCAACAGCGGAACTGCCCTGGATACTGGATGGCTTGAGTACAGACGAGGTTGGCGGAATGGACTGAGTAGCGGTGAAATGCATAGATACAGTCCAGAACCCCGATTGCGAAGGCAGCTGACTAGGCTGTTACTGACGCTGAGGCACGAAAGCGTGGGGAGCGAACAGGATTAGAAACCCCCGTAGTCCGT
Otu386	40	0.142857	Bacteroidetes	1	Cytophagia	1	Cytophagales	1	Cytophagaceae	1	Hymenobacter	1	Hymenobacter_soli	0.8	Siccationidurans soli	NR_041437.1	99	GAGTGTCAGCCGCCGCGGTAATACGGAGGGTGCAAGCGTTGTCCGGATTTATTGGGTTTAAAGGGTGCGTAGGCGGCTGATTAAGTCTGGGGTGAAAGCCCGTTGCTCAACAACGGAACTGCCCTGGAAACTGGTGAGCTTGAGTACAGACGAGGGTGGCGGAATGGATGCTGTAGCGGTGAAATGCATAGATAGCATCCAGAACCCCGATTGCGAAGGCAGCTGCCTAGACTGTAACTGACGCTGAGGCACGAAAGCGTGGGGAGCGAACAGGATTAGAAACCCTAGTAGTCCGT
Otu396	32	0.116883	Bacteroidetes	1	Cytophagia	1	Cytophagales	1	Cytophagaceae	1	Hymenobacter	1	Hymenobacter_qilianensis	0.9	Hymenobacter qilianensis	NR_126300	99	GAGTGTCAGCAGCCGCGGTAATACGGAGGGTGCAAGCGTTGTCCGGATTTATTGGGTTTAAAGGGTGCGTAGGTGGCCCGTTAAGTCCGGGGTGAAAGCCCACAGCTCAACTGTGGAACTGCCCTGGATACTGGCGGGCTTGAGAGTCGTCGAGGGTGGCGGAATGGACGGTGTAGCGGTGAAATGCATAGATACCGTCCAGAACCCCAATTGCGTAGGCAGCTGCCTAGGCGACATCTGACACTGAGGCACGAAAGCGTGGGGAGCGAACAGGATTAGAAACCCGGGTAGTCCGT
Otu81	347	0.246753	Bacteroidetes	1	Cytophagia	1	Cytophagales	1	Cytophagaceae	1	Hymenobacter	1	Hymenobacter_arcticus	0.61	Hymenobacter marinus	NR_149279	96	GAGTGTCAGCAGCCGCGGTAATACGGAGGGTGCGAGCGTTGTCCGGATTTATTGGGTTTAAAGGGTGCGTAGGCGGCTTTTTAAGTCTGGGGTGAAAGCCCGCTGCTCAACAGCGGAACTGCCCTGGATACTGGAGAGCTTGAGTACAGACGAGGTTGGCGGAATGGACGGAGTAGCGGTGAAATGCATAGATACCGTCCAGAACCCCGATTGCGAAGGCAGCTGACTAGGCTGTTACTGACGCTGAGGCACGAAAGCGTGGGGAGCGAACAGGATTAGAAACCCTCGTAGTCCGT
Otu155	38	0.0649351	Bacteroidetes	1	Cytophagia	1	Cytophagales	1	Cytophagaceae	1	Spirosoma	1	Spirosoma_linguale	0.63	Spirosoma horti	NR_159898	99	GAGTGTCAGCAGCCGCGGTAATACGGAGGGTGCAAGCGTTGTCCGGATTTATTGGGTTTAAAGGGTGCGTAGGTGGAACTGTAAGTCTGATTTGAAAGCAAGCGGCTTAACCGTTTGATGTGGTTGGAAACTGTGGTTCTTGAATGGGTTGGCGGTAGCCGGAATGGGTCATGTAGCGGTGAAATGCATAGATATGACCCGGAACACCGATTGCGAAGGCAGGCTACTACGACTTGATTGACACTGAGGCACGAGAGCATGGGTAGCGAACAGGATTAGATACCCTTGTAGTCCGT
Otu74	273	0.012987	Bacteroidetes	1	Cytophagia	1	Cytophagales	1	Cytophagaceae	1	Spirosoma	0.99	Spirosoma_panaciterrae	0.5148	Spirosoma harenae	NR_157687.1	94	GAGTGTCAGCAGCCGCGGTAATACGGAGGGTGCAAGCGTTGTCCGGATTTATTGGGTTTAAAGGGTGCGTAGGTGGAGCTCTAAGTCTGGTTTGAAAGCAGGTGGCTCAACCATCTGATGTGGCTGGAAACTGGAGTTCTTGAATGATTTGGCGGTAGCTGGAACGGGTCATGTAGCGGTGAAATGCATAGATATGACCCAGAACCCCGATTGCGAAGGCAGGCTACTACGAGTTGATTGACACTGAGGCACGAGAGCATGGGGAGCCAACAGGATTAGAAACCCTTGTAGTCCGT
Otu66	441	0.402597	Bacteroidetes	0.88	Cytophagia	0.4488									Cardinium endosymbiont of Sogatella furcifera	CP022339	99	GAGTGTCAGCAGCCGCGGTAATACGGAAGGTGCAAGCGTTATCCGGTTTTATTGGGTTTAAAGGGTGCGTAGGCGGCTTATTAAGTCAGTTGTGAAATCCTAGTGCTTAACGCTAGAACTGCGATTGATACTATTAGGCTTGAGTTAAGAAGAGGTAGGCAGAATTTATGGTGTAGTAGTGAAATGCTTAGATATCATAAGGAATACCAATAGCGTAGGCAGCTTACTGGTCTTTAACTGACGCTGAGGCACGAAAGCGTGGGGAGCAAACAGGATTAGAAACCCTTGTAGTCCGT
Otu364	15	0.025974	Bacteroidetes	1	Flavobacteriia	1	Flavobacteriales	1	Flavobacteriaceae	1	Bergeyella	1			Bergeyella zoohelcum	NR_104718	99	GAGTGCCAGCCGCCGCGGTAATACGGAGGGTGCAAGCGTTATCCGGATTTATTGGGTTTAAAGGGTCCGTAGGCGGGTCGATAAGTCAGTGGTGAAAGCCTGCAGCTTAACTGTAGAACTGCCGTTGATACTGTCGGTCTTGAGTGTATTTGAGGTAGCTGGAATGAGTAGTGTAGCGGTGAAATGCATAGATATTACTCAGAACACCAATTGCGAAGGCAGGTTACCAAGTTACAACTGACGCTGATGGACGAAAGCGTGGGGAGCGAACAGGATTAGATACCCTTGTAGTCCGT
Otu164	192	0.181818	Bacteroidetes	1	Flavobacteriia	1	Flavobacteriales	1	Flavobacteriaceae	1	Chryseobacterium	1	Chryseobacterium_gregarium	0.43	Chryseobacterium gregarium	NR_042647.1	98	GAGTGTCAGCCGCCGCGGTAATACGGAGGGTGCAAGCGTTATCCGGATTTATTGGGTTTAAAGGGTCCGTAGGCGGACTCGTAAGTCAGTGGTGAAATCTCACAGCTCAACTGTGAAACTGCCATTGATACTGCGGGTCTTGAGTAAGGTAGAAGTGGCTGGAATAAGTAGTGTAGCGGTGAAATGCATAGATATTACTTAGAACACCAATTGCGAAGGCAGGTCACTATGTCTTAACTGACGCTGATGGACGAAAGCGTGGGGAGCGAACAGGATTAGAAACCCGCGTAGTCCGT
Otu185	36	0.0779221	Bacteroidetes	1	Flavobacteriia	1	Flavobacteriales	1	Flavobacteriaceae	1	Chryseobacterium	0.99	Chryseobacterium_soli	0.396	Chryseobacterium limigenitum	NR_136834.1	99	GAGTGCCAGCCGCCGCGGTAATACGGAGGGTGCAAGCGTTATCCGGATTTATTGGGTTTAAAGGGTCCGTAGGCGGACTCGTAAGTCAGTGGTGAAATCTCATAGCTTAACTATGAAACTGCCATTGATACTGCGGGTCTTGAGTAAGGTAGAGGTAGCTGGAATAAGTAGTGTAGCGGTGAAATGCATAGATATTACTTAGAACACCAATTGCGAAGGCAGGTTACCATGTCTTAACTGACGCTGATGGACGAAAGCGTGGGGAGCGAACAGGATTAGAAACCCTTGTAGTCCGT
Otu197	65	0.0519481	Bacteroidetes	1	Flavobacteriia	1	Flavobacteriales	1	Flavobacteriaceae	1	Chryseobacterium	1	Chryseobacterium_daeguense	0.57	Chryseobacterium daeguense	NR_044069.1	99	GAGTGCCAGCAGCCGCGGTAATACGGAGGGTGCAAGCGTTATCCGGATTTATTGGGTTTAAAGGGTCCGTAGGCGGATCTGTAAGTCAGTGGTGAAATCTTTCGGCTTAACCGGAAAACTGCCATTGATACTGCAGGTCTTGAGTAAGGTAGAAGTGGCTGGAATAAGTAGTGTAGCGGTGAAATGCATAGATATTACTTAGAACACCAATTGCGAAGGCAGGTCACTATGTCTTAACTGACGCTGATGGACGAAAGCGTGGGGAGCGAACAGGATTAGATACCCTTGTAGTCCGT
Otu98	257	0.0909091	Bacteroidetes	1	Flavobacteriia	1	Flavobacteriales	1	Flavobacteriaceae	1	Chryseobacterium	1	Chryseobacterium_contaminans	0.17	Chryseobacterium gleum	NR_113722.1	99	GAGTGTCAGCCGCCGCGGTAATACGGAGGGTGCAAGCGTTATCCGGATTTATTGGGTTTAAAGGGTCCGTAGGCGGATCTGTAAGTCAGTGGTGAAATCTCACAGCTTAACTGTGAAACTGCCATTGATACTGCAGGTCTTGAGTGTTGTTGAAGTAGCTGGAATAAGTAGTGTAGCGGTGAAATGCATAGATATTACTTAGAACACCAATTGCGAAGGCAGGTTACTAAGCAACAACTGACGCTGATGGACGAAAGCGTGGGGAGCGAACAGGATTAGATACCCTCGTAGTCCGT
Otu70	154	0.350649	Bacteroidetes	1	Flavobacteriia	1	Flavobacteriales	1	Flavobacteriaceae	1	Cloacibacterium	1	Cloacibacterium_normanense	0.49	Cloacibacterium rupense	NR_114274	99	GAGTGTCAGCAGCCGCGGTAATACGGAGGGTGCAAGCGTTATCCGGATTTATTGGGTTTAAAGGGTCCGTAGGCGGACTTATAAGTCAGTGGTGAAAGCCTGTCGCTTAACGATAGAACTGCCATTGATACTGTAAGTCTTGAGTATATTTGAGGTAGCTGGAATAAGTAGTGTAGCGGTGAAATGCATAGATATTACTTAGAACACCAATTGCGAAGGCAGGTTACCAAGATATAACTGACGCTGAGGGACGAAAGCGTGGGGAGCGAACAGGATTAGAAACCCTCGTAGTCCGT
Otu474	26	0.0649351	Bacteroidetes	1	Flavobacteriia	1	Flavobacteriales	1	Flavobacteriaceae	1	Empedobacter	0.43	Empedobacter_brevis	0.1806	Empedobacter brevis	NR_042471	96	GAGTGCCAGCAGCCGCGGTAATACGGAGGGTGCAAGCGTTATCCGGATTTATTGGGTTTAAAGGGTCCGTAGGCGGATTAATAAGTCAGTGGTGAAAGCCCGCAGCTTAACTGTGGAACTGCCATTGATACTGTTAGTCTTGAGTGTAGTTGAAGTGGCTGGAATGAGTAGTGTAGCGGTGAAATGCATAGATATTACTCAGAACACCAATTGCGAAGGCAGGTCACTAAGTTACAACTGACGCTGATGGACGAAAGCGTGGGGAGCGAACAGGATTAGATACCCCCGTAGTCCGT
Otu299	61	0.0909091	Bacteroidetes	1	Flavobacteriia	1	Flavobacteriales	1	Flavobacteriaceae	1	Epilithonimonas	0.95	Epilithonimonas_lactis	0.6935	Chryseobacterium halperniae	NR_115989	99	GAGTGCCAGCCGCCGCGGTAATACGGAGGGTGCAAGCGTTATCCGGATTTATTGGGTTTAAAGGGTCCGTAGGCGGATCTGTAAGTCAGTGGTGAAATCTCATAGCTTAACTATGAAACTGCCATTGATACTGCAGGTCTTGAGTGAGATTGAGGTAGCTGGAATAAGTAGTGTAGCGGTGAAATGCATAGATATTACTTAGAACACCAATTGCGAAGGCAGGTTACCAAGTCTTAACTGACGCTGATGGACGAAAGCGTGGGGAGCGAACAGGATTAGATACCCGTGTAGTCCGT
Otu253	37	0.12987	Bacteroidetes	1	Flavobacteriia	1	Flavobacteriales	1	Flavobacteriaceae	1	Flavobacterium	1	Flavobacterium_subsaxonicum	0.8	Flavobacterium subsaxonicum	NR_115085.1	99	GAGTGTCAGCAGCCGCGGTAATACGGAGGATCCAAGCGTTATCCGGAATCATTGGGTTTAAAGGGTCCGTAGGCGGTTTTATAAGTCAGTGGTGAAATCCGGCAGCTCAACTGTCGAACTGCCATTGATACTGTAGGACTTGAATTATTGTGAAGTAACTAGAATATGTAGTGTAGCGGTGAAATGCTTAGATATTACATGGAATACCCATTGCGAAGGCAGGTTACTAACAATACATTGACGCTGATGGACGAAAGCGTGGGGAGCGAACAGGATTAGATACCCGAGTAGTCCGT
Otu266	49	0.116883	Bacteroidetes	1	Flavobacteriia	1	Flavobacteriales	1	Flavobacteriaceae	1	Flavobacterium	1	Flavobacterium_succinicans	0.46	Flavobacterium aquariorum	NR_165709.1	99	GAGTGTCAGCAGCCGCGGTAATACGGAGGATCCAAGCGTTATCCGGAATCATTGGGTTTAAAGGGTCCGTAGGCGGTTTAGTAAGTCAGTGGTGAAAGCCCATCGCTCAACGGTGGAACGGCCATTGATACTGCTAGACTTGAATTATTAGGAAGTAACTAGAATATGTAGTGTAGCGGTGAAATGCTTAGAGATTACATGGAATACCAATTGCGAAGGCAGGTTACTACTAATGGATTGACGCTGATGGACGAAAGCGTGGGTAGCGAACAGGATTAGAAACCCGTGTAGTCCGT
Otu303	26	0.0779221	Bacteroidetes	1	Flavobacteriia	1	Flavobacteriales	1	Flavobacteriaceae	1	Flavobacterium	1	Flavobacterium_terrigena	0.49	Flavobacterium terrigena	NR_044006	98	GAGTGTCAGCAGCCGCGGTAATACGGAGGGTCCAAGCGTTATCCGGAATCATTGGGTTTAAAGGGTCCGTAGGCGGTTTAATAAGTCAGTGGTGAAAGCCCATCGCTCAACGATGGAACGGCCATTGATACTGTTAAACTTGAATTATTAGGAAGTAACTAGAATATGTAGTGTAGCGGTGAAATGCTTAGAGATTACATGGAATACCAATTGCGAAGGCAGGTTACTACTAATATATTGACGCTGATGGACGAAAGCGTGGGGAGCGAACAGGATTAGAAACCCGCGTAGTCCGT
Otu353	17	0.0519481	Bacteroidetes	1	Flavobacteriia	1	Flavobacteriales	1	Flavobacteriaceae	1	Flavobacterium	1	Flavobacterium_qiangtangense	0.99	Flavobacterium qiangtangense	NR_134729	99	GAGTGTCAGCAGCCGCGGTAATACGGAGGATCCAAGCGTTATCCGGAATCATTGGGTTTAAAGGGTCCGTAGGCGGCCCTGTAAGTCAGTGGTGAAATCTCCCGGCTCAACCGGGAAATTGCCATTGATACTGCAGGGCTTGAATTATTGGGAAGTAACTAGAATATGTAGTGTAGCGGTGAAATGCTTAGATATTACATGGAATACCGATTGCGAAGGCAGGTTACTACCAATACATTGACGCTGATGGACGAAAGCGTGGGTAGCGAACAGGATTAGAAACCCTAGTAGTCCGT
Otu511	15	0.012987	Bacteroidetes	1	Flavobacteriia	1	Flavobacteriales	1	Flavobacteriaceae	1	Flavobacterium	0.99	Flavobacterium_cucumis	0.3168	Flavobacterium cellulosilyticum	NR_170490	96	GAGTGCCAGCAGCCGCGGTAATACGGAGGATCCAAGCGTTATCCGGAATCATTGGGTTTAAAGGGTCCGTAGGCGGCCTTATAAGTCAGTGGTGAAATCTCACGGCTCAACCGTGAAATGGCCATTGATACTGTAGGGCTTGAATTATTGTGAAGTAACTAGAATATGTAGTGTAGCGGTGAAATGCTTAGATATTACATGGAATACCCATTGCGAAGGCAGGTTACTAACAATGGATTGACGCTGATGGACGAAAGCGTGGGGAGCGAACAGGATTAGAAACCCGTGTAGTCCGT
Otu470	18	0.038961	Bacteroidetes	1	Flavobacteriia	1	Flavobacteriales	1	Flavobacteriaceae	1	Myroides	0.77	Myroides_injenensis	0.4543	Myroides injenensis	NR_134774	94	GAGTGTCAGCAGCCGCGGTAATACGGAGGATCCAAGCGTTATCCGGAATCATTGGGTTTAAAGGGTTCGTAGGCGGTTTATTAAGTCAGTGGTGAAATCTTGCAGCTTAACTGTAAAATGGCCATTGATACTGGTAGACTTGAATAGTATGGAAGTAACTAGAATATGTAGTGTAGCGGTGAAATGCTTAGATATTACATAGAATACCAATTGCGAAGGCAGGTTACTACGTACTGATTGACGCTGATGAACGAAAGCGTGGGGAGCGAACAGGATTAGAAACCCTAGTAGTCCGT
Otu312	32	0.025974	Bacteroidetes	1	Sphingobacteriia	1	Sphingobacteriales	1	Chitinophagaceae	1	Cnuella	0.25	Cnuella_takakiae	0.0625	Paracnuella aquatica	NR_165012	100	GAGTGCCAGCAGCCGCGGTAATACGGAGGGTGCAAGCGTTATCCGGATTCACTGGGTTTAAAGGGTGCGTAGGCGGGTTTGTAAGTCAGTGGTGAAATCCCGAAGCTTAACTTCGGAACTGCCGTTGATACTACAGGTCTTGAATACTCGGGAGGTGAGCGGAATATGTCATGTAGCGGTGAAATGCTTAGATATGACATAGAACACCGATTGCGAAGGCAGCTCACTACAGAGTCATTGACGCTGAGGCACGAAAGCGTGGGGATCAAACAGGATTAGATACCCTAGTAGTCCGT
Otu440	19	0.103896	Bacteroidetes	1	Sphingobacteriia	1	Sphingobacteriales	1	Chitinophagaceae	1	Ferruginibacter	0.77	Ferruginibacter_lapsinanis	0.5313	Ferruginibacter profundus	NR_148259	97	GAGTGCCAGCCGCCGCGGTAATACGGAGGGTGCAAGCGTTATCCGGATTTACTGGGTTTAAAGGGTGCGTAGGTGGGTCTGTAAGTCAGTGGTGAAATCTCCGAGCTTAACTCGGAAACTGCCATTGATACTATAGATCTTGAATTATCTGGAGGTAAGCGGAATATGTCATGTAGCGGTGAAATGCTTAGATATGACATAGAACACCAATTGCGAAGGCAGCTTACTACGGATCGATTGACACTGAGGCACGAAAGCGTGGGGATCAAACAGGATTAGATACCCGAGTAGTCCGT
Otu262	19	0.012987	Bacteroidetes	1	Sphingobacteriia	1	Sphingobacteriales	1	Chitinophagaceae	1	Flavisolibacter	0.43	Flavisolibacter_rigui	0.1548	Flavisolibacter rigui	NR_134033	95	GAGTGTCAGCCGCCGCGGTAATACGGAGGGTGCAAGCGTTATCCGGATTCACTGGGTTTAAAGGGTGCGTAGGTGGGCATTTAAGTCAGTGGTGAAATCTCCGGGCTTAACCCGGAAACTGCCATTGATACTATATGTCTTGAATACCGTGGAGGTGAGCGGAATATGTCATGTAGCGGTGAAATGCTTAGATATGACATAGAACACCAATTGCGAAGGCAGCTCACTACACGTACTATTGACACTGAGGCACGAAAGCGTGGGGATCAAACAGGATTAGAAACCCTTGTAGTCCGT
Otu408	38	0.012987	Bacteroidetes	1	Sphingobacteriia	1	Sphingobacteriales	1	Chitinophagaceae	1	Flavisolibacter	0.8	Flavisolibacter_ginsengiterrae	0.328	Flaviaesturariibacter luteus	NR_156966.1	98	GAGTGCCAGCAGCCGCGGTAATACGGAGGGTGCAAGCGTTATCCGGATTCACTGGGTTTAAAGGGTGCGTAGGAGGGCAGGTAAGTCAGTGGTGAAATCTCTGGGCTCAACCCGGAAACTGCCGTTGATACTATCTGTCTTGAATACTGTGGAGGTGAGCGGAATATGTCATGTAGCGGTGAAATGCTTAGATATGACATAGAACACCAATTGCGAAGGCAGCTCACTACACATATATTGACTCTGAGGCACGAAAGCGTGGGGATCAAACAGGATTAGATACCCTTGTAGTCCGT
Otu441	19	0.0909091	Bacteroidetes	1	Sphingobacteriia	1	Sphingobacteriales	1	Chitinophagaceae	1	Flavisolibacter	0.96	Flavisolibacter_ginsengisoli	0.4224	Flavisolibacter ginsengisoli	NR_041500	97	GAGTGCCAGCCGCCGCGGTAATACGGAGGGTGCAAGCGTTATCCGGATTCACTGGGTTTAAAGGGTGCGTAGGAGGGCAGGTAAGTCAGTGGTGAAATCTCCAAGCTTAACTTGGAAACTGCCGTTGATACTATCTGTCTTGAATACCGTGGAGGTGAGCGGAATATGTCATGTAGCGGTGAAATGCTTAGATATGACATAGAACACCAATTGCGAAGGCAGCTCGCTACACGAATATTGACTCTGAGGCACGAAAGCGTGGGGATCAAACAGGATTAGATACCCGCGTAGTCCGT
Otu106	177	0.012987	Bacteroidetes	1	Sphingobacteriia	1	Sphingobacteriales	1	Chitinophagaceae	1	Hydrotalea	0.13	Hydrotalea_flava	0.0169	Flavisolibacter ginsengisoli	NR_041500	93	GAGTGTCAGCCGCCGCGGTAATACGGAGGGTGCAAGCGTTATCCGGATTCACTGGGTTTAAAGGGTGCGTAGGCGGGTAGGTAAGTCAGTGGTGAAATCTTCAAGCTCAACTTGGAAATTGCCGTTGATACTATTTATCTTGAATATCGTTGAGGTTTGCGGAATATGTCATGTAGCGGTGAAATGCTTAGAGATGACATAGAACACCTATTGCGAAGGCAGCAGGCTAAACGAAGATTGACGCTGAGGCACGAAAGCGTGGGGATCAAACAGGATTAGATACCCTAGTAGTCCGT
Otu227	77	0.207792	Bacteroidetes	1	Sphingobacteriia	1	Sphingobacteriales	1	Chitinophagaceae	1	Hydrotalea	1	Hydrotalea_flava	0.99	Hydrotalea flava	NR_117026.1	98	GAGTGTCAGCCGCCGCGGTAATACGGAGGGTGCAAGCGTTATCCGGATTCACTGGGTTTAAAGGGTGCGTAGGCGGGTATGTAAGTCAGTGGTGAAATACCGGAGCTTAACTTCGGAACTGCCATTGATACTATATATCTTGAATATTGTGGAGGTAAGCGGAATATGTCATGTAGCGGTGAAATGCTTAGAGATGACATAGAACACCGATTGCGAAGGCAGCTTGCTACGCAAATATTGACGCTGAGGCACGAAAGCGTGGGGATCAAACAGGATTAGAAACCCGAGTAGTCCGT
Otu415	12	0.0519481	Bacteroidetes	1	Sphingobacteriia	1	Sphingobacteriales	1	Rhodothermaceae	1	Rubricoccus	0.63	Rubricoccus_marinus	0.3969	Rubrivirga profundi	NR_151960.1	97	GAGTGTCAGCAGCCGCGGTAATACGGAGGGTCCAAGCGTTGTCCGGAATCACTGGGTGTAAAGGGTGCGCAGGCGGGCGTGTAAGTCAGAGGTGAAAGCCACCGGCCTAACCGGTGAACTGCCTTTGATACTGCACGTCTTGAGTCCCGGAGAGGCTATCGGAATTCGTGGTGTAGCGGTGAAATGCGTAAATATCACGAGGAACACCGGATGCGTAAGCGGATAGCTGGACGGGTACTGACGCTCAGGCACGAAAGCGCGGGGAGCAAACAGGATTAGATACCCGTGTAGTCCGT
Otu250	14	0.038961	Bacteroidetes	1	Sphingobacteriia	1	Sphingobacteriales	1	Sphingobacteriaceae	1	Pedobacter	0.69	Pedobacter_tournemirensis	0.345	Pararcticibacter amylolyticus	NR_165732	96	GAGTGTCAGCCGCCGCGGTAATACGGAGGATCCAAGCGTTATCCGGATTTATTGGGTTTAAAGGGTGCGTAGGCGGCTCTTTAAGTCAGGGGTGAAAGACGGTGGCTTAACCATCGCAGTGCCTTTGATACTGAAGAGCTTGAATAGACCTGAGGTAGGCGGAATGTGACAAGTAGCGGTGAAATGCATAGATATGTCACAGAACACCAATTGCGAAGGCAGCTTACTAAAGTCTTATTGACGCTGAGGCACGAAAGCGTGGGGATCAAACAGGATTAGAAACCCGTGTAGTCCGT
Otu267	52	0.0519481	Bacteroidetes	1	Sphingobacteriia	1	Sphingobacteriales	1	Sphingobacteriaceae	1	Pedobacter	0.65	Pedobacter_tournemirensis	0.1625	Mucilaginibacter psychrotolerans	NR_156822.1	96	GAGTGTCAGCAGCCGCGGTAATACGGAGGATCCAAGCGTTATCCGGATTTATTGGGTTTAAAGGGTGCGTAGGCGGCCTGTTAAGTCAGGGGTGAAAGACGGTGGCTCAACCATCGCAGTGCCTTTGATACTGACGGGCTTGAATGCAGCTGAGGTAGGCGGAATGTGACAAGTAGCGGTGAAATGCATAGATATGTCACAGAACACCAATTGCGAAGGCAGCTTACTAAAGTGTGATTGACGCTGAGGCACGAAAGCGTGGGGATCAAACAGGATTAGATACCCGTGTAGTCCGT
Otu304	121	0.103896	Bacteroidetes	1	Sphingobacteriia	1	Sphingobacteriales	1	Sphingobacteriaceae	1	Pedobacter	0.97	Pedobacter_jejuensis	0.3104	Pedobacter petrophilus	NR_156885	98	GAGTGTCAGCCGCCGCGGTAATACGGAGGATCCAAGCGTTATCCGGATTTATTGGGTTTAAAGGGTGCGTAGGCGGCCTGTTAAGTCAGGGGTGAAAGACGGTAGCTCAACTATCGCAGTGCCTTTGATACTGACGGGCTTGAATGAACTAGAGGTAGGCGGAATGAGACAAGTAGCGGTGAAATGCATAGATATGTCTCAGAACACCGATTGCGAAGGCAGCTTACTATGGTTTAATTGACGCTGAGGCACGAAAGCGTGGGGATCAAACAGGATTAGAAACCCCTGTAGTCCGT
Otu305	110	0.220779	Bacteroidetes	1	Sphingobacteriia	1	Sphingobacteriales	1	Sphingobacteriaceae	1	Pedobacter	1	Pedobacter_panaciterrae	0.77	Pedobacter panaciterrae	NR_041371.1	99	GAGTGTCAGCAGCCGCGGTAATACGGAGGATCCAAGCGTTATCCGGATTTATTGGGTTTAAAGGGTGCGTAGGCGGCTTATTAAGTCAGGGGTGAAAGACGGTGGCTCAACCATCGCAGTGCCTTTGATACTGATGAGCTTGAATGAACTAGAGGTAGGCGGAATGTGACAAGTAGCGGTGAAATGCATAGATATGTCACAGAACACCGATTGCGAAGGCAGCTTACTATGGTTTTATTGACGCTGAGGCACGAAAGCGTGGGGATCAAACAGGATTAGAAACCCGAGTAGTCCGT
Otu354	16	0.025974	Bacteroidetes	1	Sphingobacteriia	1	Sphingobacteriales	1	Sphingobacteriaceae	1	Pedobacter	0.94	Pedobacter_composti	0.6768	Pedobacter composti	NR_041506.1	99	GAGTGCCAGCCGCCGCGGTAATACGGAGGATCCAAGCGTTATCCGGATTTATTGGGTTTAAAGGGTGCGTAGGCGGCCTATTAAGTCAGGGGTGAAAGACGGTGGCTCAACCATCGCAGTGCCTTTGATACTGATGGGCTTGATTACACTTGAGGTAGGCGGAATGTGACAAGTAGCGGTGAAATGCATAGATATGTCACAGAACACCAATTGCGAAGGCAGCTTACTAAGGTGTCAATGACGCTGAGGCACGAAAGCGTGGGGATCAAACAGGATTAGAAACCCTAGTAGTCCGT
Otu85	277	0.233766	Bacteroidetes	1	Sphingobacteriia	1	Sphingobacteriales	1	Sphingobacteriaceae	1	Pedobacter	1	Pedobacter_sandarakinus	0.13	Pedobacter miscanthi	NR_164958	99	GAGTGTCAGCAGCCGCGGTAATACGGAGGATCCAAGCGTTATCCGGATTTATTGGGTTTAAAGGGTGCGTAGGCGGCCTGTTAAGTCAGGGGTGAAAGACGGTAGCTCAACTATCGCAGTGCCCTTGATACTGATGGGCTTGAATGGACTAGAGGTAGGCGGAATGAGACAAGTAGCGGTGAAATGCATAGATATGTCTCAGAACACCGATTGCGAAGGCAGCTTACTATGGTCTTATTGACGCTGAGGCACGAAAGCGTGGGGATCAAACAGGATTAGATACCCTAGTAGTCCGT
Otu129	94	0.025974	Bacteroidetes	1	Sphingobacteriia	1	Sphingobacteriales	1	Sphingobacteriaceae	1	Sphingobacterium	0.63	Sphingobacterium_nematocida	0.0882	Sphingobacterium corticis	NR_158090	99	GAGTGTCAGCAGCCGCGGTAATACGGAGGATCCAAGCGTTATCCGGATTTATTGGGTTTAAAGGGTGCGTAGGTGGCTTAATAAGTCAGGGGTGAAAGACATCGGCTCAACCGATGCAGTGCCTTTGATACTGTTAAGCTTGAATTATGTTGAAGATGGCGGAATGAGACAAGTAGCGGTGAAATGCATAGATATGTCTCAGAACACCGATTGCGAAGGCAGCTGTCTAAACATGGATTGACACTGATGCACGAAAGCGTGGGGATCAAACAGGATTAGATACCCTCGTAGTCCGT
Otu77	412	0.233766	Bacteroidetes	1	Sphingobacteriia	1	Sphingobacteriales	1	Sphingobacteriaceae	1	Sphingobacterium	1	Sphingobacterium_detergens	0.18	Sphingobacterium mucilaginosum	NR_137228	99	GAGTGCCAGCAGCCGCGGTAATACGGAGGATCCGAGCGTTATCCGGATTTATTGGGTTTAAAGGGTGCGTAGGCGGCCAATTAAGTCAGGGGTGAAATACGGTGGCTCAACCATCGCAGTGCCTTTGATACTGATCGGCTTGAATCCATTTGAAGTGGGCGGAATAAGACAAGTAGCGGTGAAATGCATAGATATGTCTTAGAACTCCGATTGCGAAGGCAGCTCACTAAGCTGGTATTGACGCTGATGCACGAAAGCGTGGGGATCGAACAGGATTAGAAACCCTTGTAGTCCGT
Otu198	1301	0.61039	Bacteroidetes	0.98	Sphingobacteriia	0.8918	Sphingobacteriales	0.8115	Sphingobacteriaceae	0.7304					Solitaea-like	KM464478.1	99	TAGTGCATGACTAAGAGGTAATACGGAGGATCCAAGCGTTATCCGGATTTACTGGGTTTAAAGGGTGCGTAGGCGGCTAATAAAGTCAGGGGTAAAATACATAAGCTTAACTTATGGCCTGCCCTTGAAACTCATTAGCTAGANTATGGTGAGTGTAGGCGGAATGTGACAAGTAGCGGTGAAATGCATAGATATGTCACAGAACACCGATCGCGAAGGCAGCTTACAGTACCATAACTGACGCTGAGGCACGAAAGCGTGGGGAGCAAACAGGATTAGATACGCGAGTAGTCCTT
Otu55	3773	0.597403	Bacteroidetes	0.98	Sphingobacteriia	0.8918	Sphingobacteriales	0.8115	Sphingobacteriaceae	0.6898					Solitaea-like	KM464478.1	98	GAGTGTCTGAAGAAGAGGTAATACGGAGGATCCAAGCGTTATCCGGATTTACTGGGTTTAAAGGGTGCGTAGGCGGCTAATAAAGTCAGGGGTAAAATACATAAGCTTAACTTATGGCCTGCCCTTGAAACTCATTAGCTAGANTATGGTGAGTGTAGGCGGAATGTGACAAGTAGCGGTGAAATGCATAGATATGTCACAGAACACCGATCGCGAAGGCAGCTTACAGTACCATAACTGACGCTGAGGCACGAAAGCGTGGGGAGCAAACAGGATTAGAATCGCTTGTAGTCCTT
Otu1	629939	0.883117	Bacteroidetes	1	Sphingobacteriia	0.95	Sphingobacteriales	0.9025	Sphingobacteriaceae	0.8303					Solitalea-like	KX022159.1	98	GAGTGTCAGCAGCCGCGGTAATACGGAGGATCCAAGCGTTATCCGGATTTACTGGGTTTAAAGGGTGCGTAGGCGGCTAATAAAGTCAGGGGTAAAATACATAAGCTTAACTTATGGCCTGCCCTTGAAACTCATTAGCTAGAGTATGGTGAGTGTAGGCGGAATGTGACAAGTAGCGGTGAAATGCATAGATATGTCACAGAACACCGATCGCGAAGGCAGCTTACAGTACCATAACTGACGCTGAGGCACGAAAGCGTGGGGAGCAAACAGGATTAGAAACCCTAGTAGTCCGT
Otu7	12345	0.181818	Bacteroidetes	0.96	Sphingobacteriia	0.4608	Sphingobacteriales								Blattabacterium-like	KX022148		GAGTGTCAGCAGCCGCGGTAATACGGAGGATACAAGCGTTATCCGGATTTATTGGGTTTAAAGGGTGCGTAGGCGGCCTATTAAGTCAGTAGTGAAATCTTGCAGCTTAACTGTTAAAACTGCTATTGATACTGATGGGCTTGAGTGAGGTTGGAGTAGCTGGAATGTGTGGTGTAGCGGTGAAATGCATAGATATCACACAGAACACCGATCGCGAAGGCAAGTTACTAAGCCTATACTGACGCTGAGGCACGAAAGCGTGGGGAGCAAATAGGATTAGAAACCCTAGTAGTCCGT
Otu178	50	0.038961	Deinococcus-Thermus	1	Deinococci	1	Deinococcales	1	Deinococcaceae	1	Deinococcus	1	Deinococcus_aerolatus	0.7	Deinococcus aerolatus	NR_116391	99	GAGTGCCAGCAGCCGCGGTAATACGGAGGGTGCAAGCGTTACCCGGAATCACTGGGCGTAAAGGGCGTGTAGGCGGCCTGCCAAGTCTGGTTTTAAAGCCTGCGGCTCAACCGCAGATCTGGACTGGAGACTGGTAGGCTAGACCTCTGGAGAGAGAACTGGAATTCCTGGTGTAGCGGTGGAATGCGTAGATACCAGGAGGAACACCGATGGCGAAGGCAGGTTCTTGGACAGAAGGTGACGCTGAGGCGCGAAAGTGTGGGGAGCGAACCGGATTAGATACCCTAGTAGTCCGT
Otu252	65	0.0779221	Deinococcus-Thermus	1	Deinococci	1	Deinococcales	1	Deinococcaceae	1	Deinococcus	1	Deinococcus_aquatilis	1	Deinococcus oregonensis	NR_169436.1	99	GAGTGCCAGCAGCCGCGGTAATACGGAGGGTGCAAGCGTTACCCGGAATCACTGGGCGTAAAGGGCGTGTAGGCGGTTATTTAAGTCTGGTTTTAAAGACCGGGGCTCAACCCCGGGGATGGACTGGAGACTGGATGACTAGACCTCTGGAGAGGCAATCGGAATTCCTGGTGTAGCGGTGGAATGCGTAGATACCAGGAGGAACACCAACGGCGAAGGCAGATTGCTGGACAGAAGGTGACGCTGAGGCGCGAAAGTGTGGGGAGCGAACCGGATTAGAAACCCTCGTAGTCCGT
Otu263	75	0.0909091	Deinococcus-Thermus	1	Deinococci	1	Deinococcales	1	Deinococcaceae	1	Deinococcus	1	Deinococcus_wulumuqiensis	1	Deinococcus wulumuqiensis	NR_116670	99	GAGTGCCAGCCGCCGCGGTAATACGGAGGGTGCAAGCGTTACCCGGAATCACTGGGCGTAAAGGGCGTGTAGGCGGATATTTAAGTCTGGTTTTAAAGACCGAGGCTCAACCTCGGGAGTGGACTGGATACTGGATGTCTTGACCTCTGGAGAGGTAACTGGAATTCCTGGTGTAGCGGTGGAATGCGTAGATACCAGGAGGAACACCAATGGCGAAGGCAAGTTACTGGACAGAAGGTGACGCTGAGGCGCGAAAGTGTGGGGAGCAAACCGGATTAGATACCCTAGTAGTCCGT
Otu393	14	0.012987	Deinococcus-Thermus	1	Deinococci	1	Deinococcales	1	Deinococcaceae	1	Deinococcus	1	Deinococcus_radiomollis	0.86	Deinococcus radiomollis	NR_044330	98	GAGTGCCAGCAGCCGCGGTAATACGGAGGGTGCAAGCGTTACCCGGAATCACTGGGCGTAAAGGGCGTGTAGGCGGGAACTTAAGTCTGGTTTTAAAGACCGGGGCTCAACCTCGGGGATGGACTGGATACTGGGTTTCTAGACCTCTGGAGAGAGACTCGGAATTTCTGGTGTAGCGGTGGAATGCGTAGATACCAGAAGGAACACCGATGGCGAAGGCAGAGTCTTGGACAGAAGGTGACGCTGAGGCGCGAAAGTGTGGGGAGCGAACCGGATTAGATACCCTCGTAGTCCGT
Otu450	44	0.0909091	Deinococcus-Thermus	1	Deinococci	1	Deinococcales	1	Deinococcaceae	1	Deinococcus	1	Deinococcus_citri	0.73	Deinococcus citri	NR_134015	98	GAGTGTCAGCAGCCGCGGTAATACGGAGGGTGCAAGCGTTACCCGGAATCACTGGGCGTAAAGGGCGTGTAGGCGGGAACTTAAGTCTGGTTTTAAAGACCGGGGCTCAACCCCGGGAGTGGACTGGATACTGAGTTTCTTGATCTCTGGAGAGGTAACCGGAATTCCTGGTGTAGCGGTGGAATGCGTAGATACCAGGAGGAACACCAATGGCGAAGGCAGGTTACTGGACAGAAGATGACGCTGAGGCGCGAAAGTGTGGGGAGCGAACCGGATTAGAAACCCTTGTAGTCCGT
Otu172	113	0.168831	Deinococcus-Thermus	1	Deinococci	1	Deinococcales	1	Trueperaceae	1	Truepera	1	Truepera_radiovictrix	1	Truepera radiovictrix	NR_074381	95	GAGTGTCAGCAGCCGCGGTAATACGGAGGGTGCAAGCGTTATCCGGAATCACTGGGCGTAAAGGGCGCGTAGGCGGTTTGTTAAGTCCGATGTTAAAGACCGAGGCTCAACCTCGACACGGCGTTGGATACTGGCAAGCTGGACGGTTGGAGAGGAAGGTAGAATTACCAGTGTAGCGGTGGAATGCGTAGATACTGGTAGGAATACCCATTGCGAAGGCAGCCTTCTGGACAACACGTGACGCTGAGGCGCGAAAGTGTGGGGAGCAAACCGGATTAGATACCCTCGTAGTCCGT
Otu388	36	0.0909091	Deinococcus-Thermus	1	Deinococci	1	Thermales	1	Thermaceae	1	Thermus	1	Thermus_scotoductus	0.86	Thermus scotoductus	NR_024867.1	99	GAGTGCCAGCAGCCGCGGTAATACGGAGGGCGCGAGCGTTACCCGGATTTACTGGGCGTAAAGGGCGTGTAGGCGGCCTGGGGCGTCCCATGTGAAAGGCCACGGCTCAACCGTGGAGGAGCGTGGGATACGCTCAGGCTAGAGGGTGGGAGAGGGTGGTGGAATTCCCGGAGTAGCGGTGAAATGCGCAGATACCGGGAGGAACGCCGATGGCGAAGGCAGCCACCTGGTCCACTTCTGACGCTGAGGCGCGAAAGCGTGGGGAGCAAACCGGATTAGAAACCCGAGTAGTCCGT
Otu2	184483	0.779221	Firmicutes	1	Bacilli	1	Bacillales	1	Bacillaceae_1	0.99	Bacillus	0.9801			Bacillus toyonensis	NR_121761	99	GAGTGTCAGCAGCCGCGGTAATACGTAGGTGGCAAGCGTTATCCGGAATTATTGGGCGTAAAGCGCGCGCAGGTGGTTTCTTAAGTCTGATGTGAAAGCCCACGGCTCAACCGTGGAGGGTCATTGGAAACTGGGAGACTTGAGTGCAGAAGAGGAAAGTGGAATTCCATGTGTAGCGGTGAAATGCGTAGAGATATGGAGGAACACCAGTGGCGAAGGCGACTTTCTGGTCTGTAACTGACACTGAGGCGCGAAAGCGTGGGGAGCAAACAGGATTAGAAACCCTAGTAGTCCGT
Otu204	1080	0.25974	Firmicutes	1	Bacilli	1	Bacillales	0.99	Bacillaceae_1	0.9405	Bacillus	0.8935			Bacillus toyonensis	NR_121761	98	GAGTGTCTGAAGAAGAGGTAATACGTAGGTGGCAAGCGTTATCCGGAATTATTGGGCGTAAAGCGCGCGCAGGTGGTTTCTTAAGTCTGATGTGAAAGCCCACGGCTCAACCGTGGAGGGTCATTGGAAACTGGGAGACTTGANTGCAGAAGAGGAAAGTGGAATTCCATGTGTAGCGGTGAAATGCGTAGAGATATGGAGGAACACCAGTGGCGAAGGCGACTTTCTGGTCTGTAACTGACACTGAGGCGCGAAAGCGTGGGGAGCAAACAGGATTAGAATCGCTCGTAGTCCTT
Otu208	201	0.350649	Firmicutes	1	Bacilli	1	Bacillales	1	Bacillaceae_1	0.64	Bacillus	0.384	Bacillus_vireti	0.0384	Bacillus vireti	NR_114096	99	GAGTGCCAGCAGCCGCGGTAATACGTAGGTGGCAAGCGTTGTCCGGAATTATTGGGCGTAAAGCGCGCGCAGGCGGTCCTTTAAGTCTGATGTGAAAGCCCACGGCTCAACCGTGGAGGGTCATTGGAAACTGGGGGACTTGAGTGCAGAAGAGGAAAGCGGAATTCCACGTGTAGCGGTGAAATGCGTAGAGATGTGGAGGAACACCAGTGGCGAAGGCGGCTTTCTGGTCTGTAACTGACGCTGAGGCGCGAAAGCGTGGGGAGCAAACAGGATTAGAAACCCTAGTAGTCCGT
Otu272	84	0.168831	Firmicutes	1	Bacilli	1	Bacillales	0.99	Bacillaceae_1	0.7029	Bacillus	0.4991	Bacillus_thermoamylovorans	0.1447	Bacillus thermoamylovorans	NR_117028	99	GAGTGTCAGCAGCCGCGGTAATACGTAGGTGGCAAGCGTTGTCCGGAATTATTGGGCGTAAAGCGCGCGCAGGCGGTCCTTTAAGTCTGATGTGAAATCTTGCGGCTCAACCGCAAGCGGTCATTGGAAACTGGGGGACTTGAGTGCAGAAGAGGAAAGCGGAATTCCACGTGTAGCGGTGAAATGCGTAGAGATGTGGAGGAACACCAGTGGCGAAGGCGGCTTTCTGGTCTGTAACTGACGCTGAGGCGCGAAAGCGTGGGGAGCAAACAGGATTAGATACCCTCGTAGTCCGT
Otu275	141	0.116883	Firmicutes	1	Bacilli	1	Bacillales	0.98	Bacillaceae_1	0.6076	Bacillus	0.3767			Bacillus manliponensis	NR_125530	97	GAGTGTCAGCCGCCGCGGTAATACGTAGGTGGCAAGCGTTATCCGGAATTATTGGGCGTAAAGCGCGCGTAGGCGGTTTCTTAAGTCTGATGTGAAAGCCCACGGCTCAACCGTGGAGGGTCATTGGAAACTGGGAAACTTGAGTACAGAAGAGGAAAGTGGAATTCCATGTGTAGCGGTGAAATGCGTAGAGATATGGAGGAACACCAGTGGCGAAGGCGACTCTCTGGTCTATAACTGACACTGAGGCGCGAAAGCGTGGGGAGCAAACAGGATTAGAAACCCCTGTAGTCCGT
Otu88	145	0.207792	Firmicutes	1	Bacilli	1	Bacillales	0.98	Bacillaceae_1	0.9408	Bacillus	0.8938			Bacillus piscis	NR_165685	99	GAGTGTCAGCCGCCGCGGTAATACGTAGGTGGCAAGCGTTGTCCGGAATTATTGGGCGTAAAGCGCGCGCAGGCGGTTTCTTAAGTCTGATGTGAAAGCCCCCGGCTCAACCGGGGAGGGTCATTGGAAACTGGGGAACTTGAGTGCAGAAGAGGAGAGTGGAATTCCACGTGTAGCGGTGAAATGCGTAGAGATGTGGAGGAACACCAGTGGCGAAGGCGACTCTCTGGTCTGTAACTGACGCTGAGGCGCGAAAGCGTGGGGAGCGAACAGGATTAGAAACCCTCGTAGTCCGT
Otu261	41	0.103896	Firmicutes	1	Bacilli	1	Bacillales	1	Bacillaceae_2	1	Oceanobacillus	0.83	Oceanobacillus_chungangensis	0.3652	Oceanobacillus chungangensis	NR_109672	98	GAGTGCCAGCAGCCGCGGTAATACGTAGGGGGCAAGCGTTGTCCGGAATTATTGGGCGTAAAGGGCTCGCAGGCGGTCTTCTAAGTCTGATGTGAAATCTCGTGGCTTAACCACGAGCGGTCATTGGAAACTGGAGGACTTGAGTACAGAAGAGGAGAGTGGAATTCCACGTGTAGCGGTGAAATGCGTAGATATGTGGAGGAACACCAGTGGCGAAGGCGACTCTCTGGTCTGTAACTGACGCTGAGGAGCGAAAGCGTGGGGAGCGAACAGGATTAGAAACCCCAGTAGTCCGT
Otu365	57	0.0909091	Firmicutes	1	Bacilli	1	Bacillales	1	Bacillaceae_2	0.91	Oceanobacillus	0.7189	Oceanobacillus_luteolus	0.3738	Oceanobacillus luteolus	NR_126270.1	98	GAGTGCCAGCAGCCGCGGTAATACGTAGGTGGCAAGCGTTGTCCGGAATTATTGGGCGTAAAGGGCTCGCAGGCGGTTTTTTAAGTCTGATGTGAAATCTTGTGGCTTAACCACAAGCGGTCATTGGAAACTGGAGAACTTGAGTACAGAAGAGGAGAGTGGAATTCCACGTGTAGCGGTGAAATGCGTAGAGATGTGGAGGAACACCAGTGGCGAAGGCGACTCTCTGGTCTGTAACTGACGCTGAGGAGCGAAAGCGTGGGGAGCAAACAGGATTAGATACCCTAGTAGTCCGT
Otu432	61	0.116883	Firmicutes	1	Bacilli	1	Bacillales	1	Bacillaceae_2	1	Oceanobacillus	1	Oceanobacillus_sojae	0.65	Oceanobacillus sojae	NR_112845	99	GAGTGCCAGCAGCCGCGGTAATACGTAGGTGGCAAGCGTTGTCCGGAATTATTGGGCGTAAAGCGCTCGCAGGCGGTTCTTTAAGTCTGATGTGAAATCTTGCGGCTCAACCGTAAACGTGCATTGGAAACTGGAGGACTTGAGTGCAGAAGAGGAGAGTGGAATTCCACGTGTAGCGGTGAAATGCGTAGAGATGTGGAGGAACACCAGTGGCGAAGGCGACTCTCTGGTCTGTAACTGACGCTGAGGAGCGAAAGCGTGGGGAGCGAACAGGATTAGAAACCCTTGTAGTCCGT
Otu203	95	0.0649351	Firmicutes	1	Bacilli	1	Bacillales	1	Bacillaceae_2	0.97	Virgibacillus	0.9409	Virgibacillus_halotolerans	0.9127	Virgibacillus halotolerans	NR_108860	99	GAGTGTCAGCAGCCGCGGTAATACGTAGGGGGCAAGCGTTGTCCGGAATTATTGGGCGTAAAGCGCTCGCAGGCGGCCTTTTAAGTCTGATGTGAAAGCCCACGGCTCAACCGTGGAGGGTCATTGGAAACTGAAGGGCTTGAGTACAGAAGAGGAGAGTGGAATTCCACGTGTAGCGGTGAAATGCGTAGATATGTGGAGGAACACCAGTGGCGAAGGCGACTCTCTGGTCTGTAACTGACGCTGAGGAGCGAAAGCGTGGGGAGCGAACAGGATTAGAAACCCGGGTAGTCCGT
Otu124	137	0.376623	Firmicutes	1	Bacilli	1	Bacillales	1	Bacillales_Incertae_Sedis_XI	0.95	Gemella	0.9025	Gemella_haemolysans	0.2527	Gemella taiwanensis	NR_133753	99	GAGTGCCAGCAGCCGCGGTAATACGTAGGTGGCAAGCGTTGTCCGGAATTATTGGGCGTAAAGCGCGCGCAGGTGGTTTAATAAGTCTGATGTGAAAGCCCACGGCTCAACCGTGGAGGGTCATTGGAAACTGTTAAACTTGAGTGCAGGAGAGAAAAGTGGAATTCCTAGTGTAGCGGTGAAATGCGTAGAGATTAGGAGGAACACCAGTGGCGAAGGCGGCTTTTTGGCCTGTAACTGACACTGAGGCGCGAAAGCGTGGGGAGCAAACAGGATTAGAAACCCTTGTAGTCCGT
Otu158	55	0.194805	Firmicutes	1	Bacilli	1	Bacillales	1	Bacillales_Incertae_Sedis_XI	0.98	Gemella	0.9604	Gemella_asaccharolytica	0.8548	Gemella asaccharolytica	NR_104506.1	99	GAGTGCCAGCCGCCGCGGTAATACGTAGGTGGCAAGCGTTGTCCGGAATTATTGGGCGTAAAGCGCGCGCAGGTGGTTTAGAAAGTCTGATGTGAAAGCCCACGGCTCAACCGTGGAGGGTCATTGGAAACTAGTAAACTTGAGTGCAGGAGAGAAAAGTGGAATTCCTAGTGTAGCGGTGAAATGCGTAGAGATTAGGAGGAACACCGGTGGCGAAAGCGGCTTTTTGGCCTGCAACTGACACTGAGGCGCGAAAGCGTGGGGAGCAAACAGGATTAGATACCCTCGTAGTCCGT
Otu119	105	0.168831	Firmicutes	1	Bacilli	1	Bacillales	1	Bacillales_Incertae_Sedis_XII	0.99	Exiguobacterium	0.9801	Exiguobacterium_aquaticum	0.1666	Exiguobacterium aurantiacum	NR_113666	99	GAGTGTCAGCAGCCGCGGTAATACGTAGGTGGCAAGCGTTGTCCGGAATTATTGGGCGTAAAGCGCGCGCAGGCGGCCTCTTAAGTCTGATGTGAAAGCCCCCGGCTCAACCGGGGAGGGCCATTGGAAACTGGGAGGCTTGAGTATAGGAGAGAAGAGTGGAATTCCACGTGTAGCGGTGAAATGCGTAGAGATGTGGAGGAACACCAGTGGCGAAGGCGACTCTTTGGCCTATAACTGACGCTGAGGCGCGAAAGCGTGGGGAGCAAACAGGATTAGAAACCCTCGTAGTCCGT
Otu291	54	0.116883	Firmicutes	1	Bacilli	1	Bacillales	1	Bacillales_Incertae_Sedis_XII	0.94	Exiguobacterium	0.8836	Exiguobacterium_acetylicum	0.2474	Exiguobacterium acetylicum	NR_043479	99	GAGTGCCAGCCGCCGCGGTAATACGTAGGTGGCAAGCGTTGTCCGGAATTATTGGGCGTAAAGCGCGCGCAGGCGGCCTTTTAAGTCTGATGTGAAAGCCCCCGGCTCAACCGGGGAGGGCCATTGGAAACTGGAAGGCTTGAGTACAGAAGAGAAGAGTGGAATTCCACGTGTAGCGGTGAAATGCGTAGAGATGTGGAGGAACACCAGTGGCGAAGGCGACTCTTTGGTCTGTAACTGACGCTGAGGCGCGAAAGCGTGGGGAGCAAACAGGATTAGAAACCCTTGTAGTCCGT
Otu107	149	0.272727	Firmicutes	1	Bacilli	1	Bacillales	0.96	Listeriaceae	0.864	Brochothrix	0.7776	Brochothrix_thermosphacta	0.6376	Brochothrix thermosphacta	NR_113587	98	GAGTGTCAGCCGCCGCGGTAATACGTAGGTGGCAAGCGTTGTCCGGAATTATTGGGCGTAAAGCGCGCGCAGGCGGTCTCTTAAGTCTGATGTGAAAGCCCCCGGCTCAACCGGGGAGGGTCATTGGAAACTGGGAGACTTGAGGACAGAAGAGGAGAGTGGAATTCCAAGTGTAGCGGTGAAATGCGTAGATATTTGGAGGAACACCAGTGGCGAAGGCGGCTCTCTGGTCTGTTACTGACGCTGAGGCGCGAAAGCGTGGGGAGCAAACAGGATTAGAAACCCGTGTAGTCCGT
Otu92	206	0.142857	Firmicutes	1	Bacilli	1	Bacillales	1	Paenibacillaceae_1	1	Paenibacillus	1	Paenibacillus_nicotianae	0.48	Paenibacillus nicotianae	NR_134783	98	GAGTGTCAGCAGCCGCGGTAATACGTAGGGGGCAAGCGTTGTCCGGAATTATTGGGCGTAAAGCGCGCGCAGGCGGCTTTTTAAGTCCGGTGTCACAGCCCAAGGCTCAACCTTGGGTCGCACTGGAAACTGGAGAGCTTGAGTACAGAAGAGGAAAGTGGAATTCCACGTGTAGCGGTGAAATGCGTAGAGATGTGGAGGAACACCAGTGGCGAAGGCGACTTTCTGGGCTGTAACTGACGCTGAGGCGCGAAAGCGTGGGGAGCAAACAGGATTAGAAACCCGAGTAGTCCGT
Otu360	21	0.0519481	Firmicutes	1	Bacilli	1	Bacillales	1	Paenibacillaceae_1	1	Saccharibacillus	1	Saccharibacillus_kuerlensis	0.54	Saccharibacillus deserti	NR_148588	98	GAGTGTCAGCAGCCGCGGTAATACGTAGGGGGCAAGCGTTGTCCGGAATTATTGGGCGTAAAGCGCGTGCAGGCGGCGGCTTAAGTCGGATGTTTAAGATCGGGGCTCAACCCCGATTCGCATCCGAAACTGGTCCGCTTGAGTGTAGGAGAGGAAAGTGGAATTCCACGTGTAGCGGTGAAATGCGTAGAGATGTGGAGGAACACCAGTGGCGAAGGCGACTTTCTGGCCTATAACTGACGCTGAGGCGCGAAAGCGTGGGGAGCAAACAGGATTAGATACCCTCGTAGTCCGT
Otu286	35	0.0909091	Firmicutes	1	Bacilli	1	Bacillales	1	Planococcaceae	0.94	Sporosarcina	0.8084	Sporosarcina_siberiensis	0.5174	Sporosarcina terrae	NR_157634	99	GAGTGCCAGCAGCCGCGGTAATACGTAGGTGGCAAGCGTTGTCCGGAATTATTGGGCGTAAAGCGCGCGCAGGCGGCCTTTTAAGTCTGATGTGAAAGCCCACGGCTCAACCGTGGAAGGTCATTGGAAACTGAAAGGCTTGAGTACAGAAGAGGAAAGCGGAATTCCACGTGTAGCGGTGAAATGCGTAGAGATGTGGAGGAACACCAGTGGCGAAGGCGGCTTTCTGGTCTGTAACTGACGCTGAGGCGCGAAAGCGTGGGGAGCAAACAGGATTAGATACCCCAGTAGTCCGT
Otu379	67	0.207792	Firmicutes	1	Bacilli	1	Bacillales	1	Staphylococcaceae	0.99	Jeotgalicoccus	0.9504	Jeotgalicoccus_psychrophilus	0.6368	Jeotgalicoccus psychrophilus	NR_025644	99	GAGTGCCAGCAGCCGCGGTAATACGTAGGTGGCAAGCGTTATCCGGAATTATTGGGCGTAAAGCGCGCGTAGGCGGTAAAATAAGTCTGATGTGAAAGCCCCCGGCTCAACCGGGGAGGGTCATTGGAAACTGTTTTACTTGAGTACAGAAGAGGAGAGTGGAATTCCATGTGTAGCGGTGAAATGCGCAGAGATATGGAGGAACACCAGTGGCGAAGGCGGCTCTCTGGTCTGTTACTGACGCTGAGGTGCGAAAGCGTGGGGATCAAACAGGATTAGAAACCCGCGTAGTCCGT
Otu516	45	0.168831	Firmicutes	1	Bacilli	1	Bacillales	0.99	Staphylococcaceae	0.9009	Macrococcus	0.6847	Macrococcus_caseolyticus	0.1438	Macrococcus canis	NR_156154	99	GAGTGCCAGCCGCCGCGGTAATACGTAGGTGGCAAGCGTTATCCGGAATTATTGGGCGTAAAGCGCGCGTAGGCGGTCTCTTAAGTCTGATGTGAAAGCCCCCGGCTCAACCGGGGAGGGTCATTGGAAACTGGGAGACTTGAGTGCAGAAGAGGAGAGTGGAATTCCATGTGTAGCGGTGAAATGCGCAGAGATATGGAGGAACACCAGTGGCGAAGGCGGCTCTCTGGTCTGTAACTGACGCTGAGGTGCGAAAGCGTGGGGATCAAACAGGATTAGAAACCCGAGTAGTCCGT
Otu240	76	0.298701	Firmicutes	1	Bacilli	1	Bacillales	0.98	Staphylococcaceae	0.931	Staphylococcus	0.2514	Staphylococcus_stepanovicii	0.0377	Auricoccus indicus	NR_156906	99	GAGTGTCAGCAGCCGCGGTAATACGTAGGTGGCAAGCGTTATCCGGAATTATTGGGCGTAAAGCGCGCGTAGGCGGTTTCTTAAGTCTGATGTGAAAGCCCCCGGCTCAACCGGGGAGGGTCATTGGAAACTGGGGAACTTGAGTACAGAAGAGGAGAGTGGAATTCCATGTGTAGCGGTGAAATGCGCAGAGATATGGAGGAACACCAGTGGCGAAGGCGGCTCTCTGGTCTGAAACTGACGCTGAGGTGCGAAAGCGTGGGGATCAAACAGGATTAGAAACCCCTGTAGTCCGT
Otu6	23263	0.961039	Firmicutes	1	Bacilli	1	Bacillales	1	Staphylococcaceae	1	Staphylococcus	1			Staphylococcus capitis	NR_117006	99	GAGTGTCAGCAGCCGCGGTAATACGTAGGTGGCAAGCGTTATCCGGAATTATTGGGCGTAAAGCGCGCGTAGGCGGTTTTTTAAGTCTGATGTGAAAGCCCACGGCTCAACCGTGGAGGGTCATTGGAAACTGGAAAACTTGAGTGCAGAAGAGGAAAGTGGAATTCCATGTGTAGCGGTGAAATGCGCAGAGATATGGAGGAACACCAGTGGCGAAGGCGACTTTCTGGTCTGTAACTGACGCTGATGTGCGAAAGCGTGGGGATCAAACAGGATTAGAAACCCTAGTAGTCCGT
Otu494	97	0.181818	Firmicutes	1	Bacilli	1	Bacillales	1							Bacillus coahuilensis	NR_115934	98	GAGTGTCAGCAGCCGCGGTAATACGTAGGTGGCAAGCGTTGTCCGGAATTATTGGGCGTAAAGCGCGCGCAGGTGGTTCTTTAAGTCTGATGTGAAAGCCCACGGCTCAACCGTGGAGGGTCATTGGAAACTGGGGAACTTGAGTGCAGAAGAGGAAAGTGGAATTCCAAGTGTAGCGGTGAAATGCGTAGAGATTTGGAGGAACACCAGTGGCGAAGGCGACTTTCTGGTCTGTAACTGACACTGAGGCGCGAAAGCGTGGGGAGCAAACAGGATTAGAAACCCGCGTAGTCCGT
Otu371	15	0.012987	Firmicutes	0.96	Bacilli	0.9024	Bacillales	0.8212							Seinonella peptonophila	NR_025006	94	GAGTGCCAGCCGCCGCGGTAATACGTAGGGGGCGAGCGTTGTCCGGAATTATTGGGCGTAAAGCGCGCGTAGGCGGCCTGGTAAGTCAGGTGTCAAAGGCATTGGCTCAACCAATGTACGCACCTGAAACTGTCAGGCTTGAGTGCAGGAGAGGAGAGTGGAATTCCCGGTGTAGCGGTGGAATGCGTAGAGATCGGGAGGAACACCAGTGGCGAAGGCGGCTCTCTGGCCTGTAACTGACGCTGAGGTGCGAAAGCGTGGGGAGCGAACAGGATTAGATACCCTTGTAGTCCGT
Otu148	94	0.220779	Firmicutes	1	Bacilli	1	Lactobacillales	1	Aerococcaceae	0.99	Abiotrophia	0.9801	Abiotrophia_defectiva	0.9703	Abiotrophia defectiva	NR_025863	99	GAGTGCCAGCAGCCGCGGTAATACGTAGGTGGCGAGCGTTGTCCGGATTTATTGGGCGTAAAGGGAGTGTAGGCGGTCTTTTAAGTCTGATGTGAAAGCCCACGGCTCAACCGTGGAGGGTCATTGGAAACTGGGAGACTTGAGTGCAGAAGAGGAGAGCGGAATTCCATGTGTAGCGGTGAAATGCGTAGATATATGGAGGAACACCAGTGGCGAAGGCGGCTCTCTGGTCTGTAACTGACGCTGAGGCTCGAAAGCGTGGGGAGCAAACAGGATTAGAAACCCTTGTAGTCCGT
Otu442	52	0.0909091	Firmicutes	1	Bacilli	1	Lactobacillales	1	Aerococcaceae	1	Aerococcus	1	Aerococcus_viridans	0.56	Aerococcus viridans	NR_104708	100	GAGTGCCAGCAGCCGCGGTAATACGTAGGTGGCAAGCGTTGTCCGGATTTATTGGGCGTAAAGGGAGCGCAGGTGGTTTCTTAAGTCTGATGTGAAAGCCCACGGCTTAACCGTGGAGGGTCATTGGAAACTGGGAAACTTGAGTACAGAAGAGGAATGTGGAACTCCATGTGTAGCGGTGGAATGCGTAGATATATGGAAGAACACCAGTGGCGAAGGCGACATTCTGGTCTGTTACTGACACTGAGGCTCGAAAGCGTGGGGAGCAAACAGGATTAGATACCCTGGTAGTCCGT
Otu222	84	0.220779	Firmicutes	1	Bacilli	1	Lactobacillales	0.92	Aerococcaceae	0.7268	Facklamia	0.4724	Facklamia_hominis	0.2268	Facklamia hominis	NR_026393	99	GAGTGTCAGCAGCCGCGGTAATACGTAGGTGGCAAGCGTTGTCCGGATTTATTGGGCGTAAAGGGAGCGCAGGCGGTGACTTAAGTCTGATGTGAAAGCCCACGGCTCAACCGTGGAGGGTCATTGGAAACTGGGTCACTTGAGTGCAGAAGAGGAAAGTGGAATTCCATGTGTAGCGGTGAAATGCGTAGATATATGGAGGAACACCAGTGGCGAAGGCGACTTTCTGGTCTGTAACTGACGCTGAGGCTCGAAAGCGTGGGGAGCAAACAGGATTAGAAACCCTTGTAGTCCGT
Otu264	34	0.12987	Firmicutes	1	Bacilli	1	Lactobacillales	1	Carnobacteriaceae	1	Alloiococcus	1	Alloiococcus_otitis	1	Alloiococcus otitis	NR_113771	100	GAGTGCCAGCAGCCGCGGTAATACGTAGGTGACAAGCGTTGTCCGGATTTATTGGGCGTAAAGCGAGCGCAGGCGGTCCGGTAAGTCTGATGTGAAAGCCCACGGCTCAACCGTGGAACGGCATTGGAAACTGGCGGACTTGAATGTAGCAGAGGAAAGTGGAATTCCATGTGTAGCGGTGGAATGCGTAGATATATGGAGGAACACCAGTGGCGAAAGCGACTTTCTGGGCTATGATTGACGCTGAGGCTCGAAAGCGTGGGGAGCGAACAGGATTAGATACCCTAGTAGTCCGT
Otu413	14	0.038961	Firmicutes	1	Bacilli	1	Lactobacillales	1	Carnobacteriaceae	0.99	Carnobacterium	0.9603	Carnobacterium_funditum	0.4705	Carnobacterium funditum	NR_113773	99	GAGTGCCAGCAGCCGCGGTAATACGTAGATGGCAAGCGTTGTCCGGATTTATTGGGCGTAAAGCGAGCGCAGGCGGTTCTTTAAGTCTGATGTGAAAGACCCCAGCTCAACTGGGGAAGGTCATTGGAAACTGGAGAACTTGAGTGCAGAAGAGGAGAGTGGAATTCCATGTGTAGCGGTGAAATGCGTAGATATATGGAGGAACACCAGTGGCGAAGGCGACTCTCTGGTCTGTAACTGACGCTGAGGCTCGAAAGCGTGGGGAGCAAACAGGATTAGATACCCGTGTAGTCCGT
Otu118	48	0.181818	Firmicutes	1	Bacilli	1	Lactobacillales	1	Carnobacteriaceae	1	Dolosigranulum	1	Dolosigranulum_pigrum	1	Dolosigranulum pigrum	NR_113774.1	99	GAGTGTCAGCAGCCGCGGTAATACGTAGGTGACAAGCGTTGTCCGGATTTATTGGGCGTAAAGGGAGCGCAGGCGGTCTGTTTAGTCTAATGTGAAAGCCCACGGCTTAACCGTGGAACGGCATTGGAAACTGACAGACTTGAATGTAGAAGAGGAAAATGGAATTCCAAGTGTAGCGGTGGAATGCGTAGATATTTGGAGGAACACCAGTGGCGAAGGCGATTTTCTGGTCTAACATTGACGCTGAGGCTCGAAAGCGTGGGGAGCGAACAGGATTAGAAACCCTCGTAGTCCGT
Otu170	146	0.324675	Firmicutes	1	Bacilli	1	Lactobacillales	0.98	Carnobacteriaceae	0.6272	Granulicatella	0.3073	Granulicatella_adiacens	0.0861	Granulicatella adiacens	NR_025862	98	GAGTGCCAGCCGCCGCGGTAATACGTAGGTGGCAAGCGTTGTCCGGATTTATTGGGCGTAAAGCGAGCGCAGGCGGTTCCTTAAGTCTGATGTGAAAGCCCCCGGCTCAACCGGGGAGGGTCATTGGAAACTGGGGAACTTGAGTGCAGAAGAGGAGAGTGGAATTCCATGTGTAGCGGTGAAATGCGTAGATATATGGAGGAACACCAGTGGCGAAGGCGACTCTCTGGTCTGTAACTGACGCTGAGGCTCGAAAGCGTGGGTAGCAAACAGGATTAGAAACCCGCGTAGTCCGT
Otu49	815	0.74026	Firmicutes	1	Bacilli	1	Lactobacillales	0.98	Enterococcaceae	0.931	Enterococcus	0.8845	Enterococcus_cecorum	0.628	Enterococcus cecorum	NR_113923	100	GAGTGCCAGCAGCCGCGGTAATACGTAGGTGGCAAGCGTTGTCCGGATTTATTGGGCGTAAAGCGAGCGCAGGCGGTCTTTTAAGTCTGATGTGAAAGCCCCCGGCTTAACCGGGGAGGGTCATTGGAAACTGGGAGACTTGAGTGCAGAAGAGGAAAGCGGAATTCCATGTGTAGCGGTGAAATGCGTAGATATATGGAGGAACACCAGTGGCGAAGGCGGCTTTCTGGTCTGTAACTGACGCTGAGGCTCGAAAGCGTGGGGAGCAAACAGGATTAGATACCCTTGTAGTCCGT
Otu5	18284	0.376623	Firmicutes	1	Bacilli	1	Lactobacillales	0.98	Enterococcaceae	0.8232					Enterococcus diestrammenae	NR_135720	98	GAGTGTCAGCAGCCGCGGTAATACGTAGGTGGCAAGCGTTGTCCGGATTTATTGGGCGTAAAGCGAGCGCAGGCGGTTTTTTAAGTCTGATGTGAAAGCCCCCGGCTCAACCGGGGAGGGTCATTGGAAACTGGAAGACTTGAGTGCAGAAGAGGAGAGTGGAATTCCATGTGTAGCGGTGAAATGCGTAGATATATGGAGGAACACCAGTGGCGAAGGCGGCTCTCTGGTCTGTAACTGACGCTGAGGCTCGAAAGCGTGGGGAGCAAACAGGATTAGAAACCCTAGTAGTCCGT
Otu102	268	0.194805	Firmicutes	1	Bacilli	1	Lactobacillales	1	Lactobacillaceae	1	Lactobacillus	1	Lactobacillus_fornicalis	0.49	Lactobacillus jensenii	MT516134.1	98	GAGTGTCAGCAGCCGCGGTAATACGTAGGTGGCAAGCGTTGTCCGGATTTATTGGGCGTAAAGCGAGCGCAGGCGGATTGATAAGTCTGATGTGAAAGCCTTCGGCTCAACCGAAGAACTGCATCAGAAACTGTCAATCTTGAGTGCAGAAGAGGAGAGTGGAACTCCATGTGTAGCGGTGGAATGCGTAGATATATGGAAGAACACCAGTGGCGAAGGCGGCTCTCTGGTCTGTAACTGACGCTGAGGCTCGAAAGCATGGGTAGCGAACAGGATTAGATACCCTTGTAGTCCGT
Otu137	107	0.168831	Firmicutes	1	Bacilli	1	Lactobacillales	1	Lactobacillaceae	1	Lactobacillus	1			Lactobacillus fornicalis	NR_026509	99	GAGTGTCAGCAGCCGCGGTAATACGTAGGTGGCAAGCGTTGTCCGGATTTATTGGGCGTAAAGCGAGCGCAGGCGGAATGATAAGTCTGATGTGAAAGCCCACGGCTCAACCGTGGAACTGCATCGGAAACTGTCATTCTTGAGTGCAGAAGAGGAGAGTGGAATTCCATGTGTAGCGGTGGAATGCGTAGATATATGGAAGAACACCAGTGGCGAAGGCGGCTCTCTGGTCTGCAACTGACGCTGAGGCTCGAAAGCATGGGTAGCGAACAGGATTAGAAACCCGAGTAGTCCGT
Otu19	1982	0.571429	Firmicutes	1	Bacilli	1	Lactobacillales	1	Lactobacillaceae	1	Lactobacillus	1	Lactobacillus_crispatus	0.26	Lactobacillus acidophilus	NR_113638	99	GAGTGTCAGCAGCCGCGGTAATACGTAGGTGGCAAGCGTTGTCCGGATTTATTGGGCGTAAAGCGAGCGCAGGCGGAAGAATAAGTCTGATGTGAAAGCCCTCGGCTTAACCGAGGAACTGCATCGGAAACTGTTTTTCTTGAGTGCAGAAGAGGAGAGTGGAACTCCATGTGTAGCGGTGGAATGCGTAGATATATGGAAGAACACCAGTGGCGAAGGCGGCTCTCTGGTCTGCAACTGACGCTGAGGCTCGAAAGCATGGGTAGCGAACAGGATTAGAAACCCTAGTAGTCCGT
Otu37	608	0.545455	Firmicutes	1	Bacilli	1	Lactobacillales	1	Lactobacillaceae	1	Lactobacillus	0.99	Lactobacillus_sakei_subsp._carnosus	0.4554	Lactobacillus sakei	NR_113821.1	99	GAGTGTCAGCAGCCGCGGTAATACGTAGGTGGCAAGCGTTGTCCGGATTTATTGGGCGTAAAGCGAGCGCAGGCGGTTTCTTAAGTCTGATGTGAAAGCCTTCGGCTCAACCGAAGAAGTGCATCGGAAACTGGGAAACTTGAGTGCAGAAGAGGACAGTGGAACTCCATGTGTAGCGGTGAAATGCGTAGATATATGGAAGAACACCAGTGGCGAAGGCGGCTGTCTGGTCTGTAACTGACGCTGAGGCTCGAAAGCATGGGTAGCAAACAGGATTAGAAACCCTAGTAGTCCGT
Otu398	18	0.038961	Firmicutes	1	Bacilli	1	Lactobacillales	1	Lactobacillaceae	1	Lactobacillus	0.99	Lactobacillus_sanfranciscensis	0.7821	Lactobacillus vespulae	NR_137386	99	GAGTGCCAGCCGCCGCGGTAATACGTAGGTGGCAAACGTTGTCCGGATTTATTGGGCGTAAAGGGAGCGCAGGCGGTTTCTTAAGTCTGATGTGAAAGCCTTCGGCTTAACCGGAGAAGTGCATCGGAAACTGGGAAACTTGAGTGCAGAAAAGGATAGTGGAACTTCATGTGTAGCGGTGAAATGCGTAGATATATGAAGGAACACCAGTGGCGAAGGCGGCTATCTGGTCTGTAACTGACGCTGAGGCTCGAAAGCATGGGTAGCAAACAGGATTAGATACCCGCGTAGTCCGT
Otu431	19	0.0519481	Firmicutes	1	Bacilli	1	Lactobacillales	1	Lactobacillaceae	1	Lactobacillus	1	Lactobacillus_fermentum	0.98	Lactobacillus fermentum	NR_113335.1	99	GAGTGTCAGCAGCCGCGGTAATACGTAGGTGGCAAGCGTTATCCGGATTTATTGGGCGTAAAGAGAGTGCAGGCGGTTTTCTAAGTCTGATGTGAAAGCCTTCGGCTTAACCGGAGAAGTGCATCGGAAACTGGATAACTTGAGTGCAGAAGAGGGTAGTGGAACTCCATGTGTAGCGGTGGAATGCGTAGATATATGGAAGAACACCAGTGGCGAAGGCGGCTACCTGGTCTGCAACTGACGCTGAGACTCGAAAGCATGGGTAGCGAACAGGATTAGATACCCTAGTAGTCCGT
Otu45	638	0.493506	Firmicutes	1	Bacilli	1	Lactobacillales	1	Lactobacillaceae	1	Lactobacillus	1	Lactobacillus_iners	1	Lactobacillus iners	NR_036982	98	GAGTGTCAGCAGCCGCGGTAATACGTAGGTGGCAAGCGTTGTCCGGATTTATTGGGCGTAAAGCGAGTGCAGGCGGCTCGATAAGTCTGATGTGAAAGCCTTCGGCTCAACCGGAGAATTGCATCAGAAACTGTCGAGCTTGAGTACAGAAGAGGAGAGTGGAACTCCATGTGTAGCGGTGAAATGCGTAGATATATGGAAGAACACCGGTGGCGAAGGCGGCTCTCTGGTCTGTTACTGACGCTGAGGCTCGAAAGCATGGGTAGCGAACAGGATTAGATACCCGAGTAGTCCGT
Otu487	25	0.0909091	Firmicutes	1	Bacilli	1	Lactobacillales	1	Lactobacillaceae	1	Lactobacillus	1	Lactobacillus_ruminis	0.42	Lactobacillus salivarius	NR_115884	98	GAGTGCCAGCCGCCGCGGTAATACGTAGGTGGCAAGCGTTGTCCGGATTTATTGGGCGTAAAGGGAACGCAGGCGGTCTTTTAAGTCTGATGTGAAAGCCTTCGGCTTAACCGAAGTAGTGCATTGGAAACTGGAAGACTTGAGTGCAGAAGAGGAGAGTGGAACTCCATGTGTAGCGGTGAAATGCGTAGATATATGGAAGAACACCAGTGGCGAAAGCGGCTCTCTGGTCTGTAACTGACGCTGAGGTTCGAAAGCGTGGGTAGCAAACAGGATTAGAAACCCCCGTAGTCCGT
Otu86	223	0.311688	Firmicutes	1	Bacilli	1	Lactobacillales	1	Lactobacillaceae	1	Lactobacillus	1	Lactobacillus_hominis	0.34	Lactobacillus hominis	NR_125548.1	99	GAGTGCCAGCAGCCGCGGTAATACGTAGGTGGCAAGCGTTGTCCGGATTTATTGGGCGTAAAGCGAGTGCAGGCGGTTCAATAAGTCTGATGTGAAAGCCTTCGGCTCAACCGGAGAATTGCATCAGAAACTGTTGAACTTGAGTGCAGAAGAGGAGAGTGGAACTCCATGTGTAGCGGTGGAATGCGTAGATATATGGAAGAACACCAGTGGCGAAGGCGGCTCTCTGGTCTGCAACTGACGCTGAGGCTCGAAAGCATGGGTAGCGAACAGGATTAGATACCCGCGTAGTCCGT
Otu30	1050	0.415584	Firmicutes	1	Bacilli	1	Lactobacillales	1	Leuconostocaceae	1	Leuconostoc	1	Leuconostoc_carnosum	0.61	Leuconostoc carnosum	NR_040811	99	GAGTGTCAGCAGCCGCGGTAATACGTATGTCCCGAGCGTTATCCGGATTTATTGGGCGTAAAGCGAGCGCAGACGGTTGGTTAAGTCTGATGTGAAAGCCCGGAGCTCAACTCCGGAAAGGCATTGGAAACTGGTTAACTTGAGTGCAGTAGAGGTAAGTGGAACTCCATGTGTAGCGGTGGAATGCGTAGATATATGGAAGAACACCAGCGGCGAAGGCGGCTTACTGGACTGTAACTGACGTTGAGGCTCGAAAGTGTGGGTAGCAAACAGGATTAGAAACCCTAGTAGTCCGT
Otu332	138	0.207792	Firmicutes	1	Bacilli	1	Lactobacillales	1	Leuconostocaceae	1	Leuconostoc	1	Leuconostoc_mesenteroides_subsp._cremoris	0.34	Leuconostoc mesenteroides	NR_157602	99	GAGTGCCAGCAGCCGCGGTAATACGTATGTCCCGAGCGTTATCCGGATTTATTGGGCGTAAAGCGAGCGCAGACGGTTTATTAAGTCTGATGTGAAAGCCCGGAGCTCAACTCCGGAATGGCATTGGAAACTGGTTAACTTGAGTGCAGTAGAGGTAAGTGGAACTCCATGTGTAGCGGTGGAATGCGTAGATATATGGAAGAACACCAGTGGCGAAGGCGGCTTACTGGACTGCAACTGACGTTGAGGCTCGAAAGTGTGGGTAGCAAACAGGATTAGATACCCGTGTAGTCCGT
Otu72	264	0.337662	Firmicutes	1	Bacilli	1	Lactobacillales	1	Streptococcaceae	1	Lactococcus	1	Lactococcus_taiwanensis	0.25	Leuconostoc mesenteroides	NR_157602	99	GAGTGTCAGCAGCCGCGGTAATACGTAGGTCCCGAGCGTTGTCCGGATTTATTGGGCGTAAAGCGAGCGCAGGTGGTTTATTAAGTCTGGTGTAAAAGGCAGTGGCTCAACCATTGTATGCATTGGAAACTGGTAGACTTGAGTGCAGGAGAGGAGAGTGGAATTCCATGTGTAGCGGTGAAATGCGTAGATATATGGAGGAACACCGGTGGCGAAAGCGGCTCTCTGGCCTGTAACTGACACTGAGGCTCGAAAGCGTGGGGAGCAAACAGGATTAGAAACCCTTGTAGTCCGT
Otu189	61	0.12987	Firmicutes	1	Bacilli	1	Lactobacillales	1	Streptococcaceae	1	Streptococcus	1	Streptococcus_dentirousetti	0.46	Streptococcus downei	NR_114854	99	GAGTGTCAGCAGCCGCGGTAATACGTAGGTCCCGAGCGTTGTCCGGATTTATTGGGCGTAAAGGGAGCGCAGGCGGTTTAGTAAGTCTGAAGTTAAAGGCATTGGCTCAACCAATGTATGCTTTGGAAACTGTTAGACTTGAGTGCAGAAGGGGAGAGTGGAATTCCATGTGTAGCGGTGAAATGCGTAGATATATGGAGGAACACCGGTGGCGAAAGCGGCTCTCTGGTCTGTCACTGACGCTGAGGCTCGAAAGCGTGGGTAGCGAACAGGATTAGATACCCGTGTAGTCCGT
Otu207	595	0.480519	Firmicutes	1	Bacilli	1	Lactobacillales	1	Streptococcaceae	1	Streptococcus	1	Streptococcus_rubneri	0.34	Streptococcus parasanguinis	NR_115241	99	GAGTGCCAGCCGCCGCGGTAATACGTAGGTCCCGAGCGTTATCCGGATTTATTGGGCGTAAAGCGAGCGCAGGCGGTTAGATAAGTCTGAAGTTAAAGGCTGTGGCTTAACCATAGTACGCTTTGGAAACTGTTTAACTTGAGTGCAGAAGGGGAGAGTGGAATTCCATGTGTAGCGGTGAAATGCGTAGATATATGGAGGAACACCGGTGGCGAAAGCGGCTCTCTGGTCTGTAACTGACGCTGAGGCTCGAAAGCGTGGGGAGCAAACAGGATTAGAAACCCGAGTAGTCCGT
Otu22	1393	0.753247	Firmicutes	1	Bacilli	1	Lactobacillales	1	Streptococcaceae	1	Streptococcus	1	Streptococcus_salivarius_subsp._thermophilus	0.33	Streptococcus thermophilus	NR_118998	99	GAGTGTCAGCAGCCGCGGTAATACGTAGGTCCCGAGCGTTGTCCGGATTTATTGGGCGTAAAGCGAGCGCAGGCGGTTTGATAAGTCTGAAGTTAAAGGCTGTGGCTCAACCATAGTTCGCTTTGGAAACTGTCAAACTTGAGTGCAGAAGGGGAGAGTGGAATTCCATGTGTAGCGGTGAAATGCGTAGATATATGGAGGAACACCGGTGGCGAAAGCGGCTCTCTGGTCTGTAACTGACGCTGAGGCTCGAAAGCGTGGGGAGCGAACAGGATTAGAAACCCTTGTAGTCCGT
Otu224	84	0.168831	Firmicutes	1	Bacilli	1	Lactobacillales	1	Streptococcaceae	1	Streptococcus	1	Streptococcus_anginosus_subsp._whileyi	0.42	Streptococcus anginosus	NR_118320	99	GAGTGTCAGCAGCCGCGGTAATACGTAGGTCCCGAGCGTTGTCCGGATTTATTGGGCGTAAAGCGAGCGCAGGCGGTTAGAAAAGTCTGAAGTGAAAGGCAGTGGCTCAACCATTGTAGGCTTTGGAAACTGTTTAACTTGAGTGCAGAAGGGGAGAGTGGAATTCCATGTGTAGCGGTGAAATGCGTAGATATATGGAGGAACACCGGTGGCGAAAGCGGCTCTCTGGTCTGTAACTGACGCTGAGGCTCGAAAGCGTGGGGAGCGAACAGGATTAGAAACCCGAGTAGTCCGT
Otu26	1181	0.714286	Firmicutes	1	Bacilli	1	Lactobacillales	1	Streptococcaceae	1	Streptococcus	1	Streptococcus_infantis	0.23	Streptococcus periodonticum	NR_165747	99	GAGTGTCAGCAGCCGCGGTAATACGTAGGTCCCGAGCGTTGTCCGGATTTATTGGGCGTAAAGCGAGCGCAGGCGGTTAGATAAGTCTGAAGTTAAAGGCTGTGGCTTAACCATAGTACGCTTTGGAAACTGTTTAACTTGAGTGCAAGAGGGGAGAGTGGAATTCCATGTGTAGCGGTGAAATGCGTAGATATATGGAGGAACACCGGTGGCGAAAGCGGCTCTCTGGCTTGTAACTGACGCTGAGGCTCGAAAGCGTGGGGAGCAAACAGGATTAGATACCCTAGTAGTCCGT
Otu460	27	0.0779221	Firmicutes	1	Bacilli	1	Lactobacillales	1	Streptococcaceae	1	Streptococcus	1	Streptococcus_dysgalactiae_subsp._equisimilis	0.64	Streptococcus dysgalactiae	NR_043661	99	GAGTGTCAGCAGCCGCGGTAATACGTAGGTCCCGAGCGTTGTCCGGATTTATTGGGCGTAAAGCGAGCGCAGGCGGTTCTTTAAGTCTGAAGTTAAAGGCAGTGGCTCAACCATTGTACGCTTTGGAAACTGGAGAACTTGAGTGCAGAAGGGGAGAGTGGAATTCCATGTGTAGCGGTGAAATGCGTAGATATATGGAGGAACACCGGTGGCGAAAGCGGCTCTCTGGTCTGTAACTGACGCTGAGGCTCGAAAGCGTGGGGAGCAAACAGGATTAGAAACCCCTGTAGTCCGT
Otu221	58	0.0519481	Firmicutes	1	Clostridia	1	Clostridiales	1	Clostridiaceae_1	1	Clostridium_sensu_stricto	1	Clostridium_disporicum	0.48	Clostridium saudiense	NR_144696	96	GAGTGCCAGCAGCCGCGGTAATACGTAGGTGGCGAGCGTTGTCCGGATTTACTGGGCGTAAAGGGAGCGTAGGCGGATTTTTAAGTGAGATGTGAAATACTCGGGCTTAACCTGAGTGCTGCATTTCAAACTGGAAGTCTAGAGTGCAGGAGAGGAGAAGGGAATTCCTAGTGTAGCGGTGAAATGCGTAGAGATTAGGAAGAACACCAGTGGCGAAGGCGCTTCTCTGGACTGTAACTGACGCTGAGGCTCGAAAGCGTGGGGAGCAAACAGGATTAGAAACCCGAGTAGTCCGT
Otu254	26	0.038961	Firmicutes	1	Clostridia	1	Clostridiales	1	Clostridiaceae_1	1	Clostridium_sensu_stricto	1	Clostridium_estertheticum_subsp._laramiense	0.29	Clostridium estertheticum	NR_118995	98	GAGTGTCAGCCGCCGCGGTAATACGTAGGTGGCAAGCGTTGTCCGGATTTACTGGGCGTAAAGGATGCGTAGGCGGACATTTAAGTCAGATGTGAAATACCCGAGCTTAACTTGGGTGCTGCATTTGAAACTGGGTGTCTAGAGTGCAGGAGAGGTAAGTGGAATTCCTAGTGTAGCGGTGAAATGCGTAGAGATTAGGAAGAACACCAGTGGCGAAGGCGACTTACTGGACTGTAACTGACGCTGAGGCATGAAAGCGTGGGGAGCAAACAGGATTAGAAACCCGTGTAGTCCGT
Otu268	22	0.0519481	Firmicutes	1	Clostridia	1	Clostridiales	1	Clostridiaceae_1	1	Clostridium_sensu_stricto	1	Clostridium_roseum	0.19	Clostridium saccharoperbutylacetonicum	NR_102516.1	99	GAGTGTCAGCAGCCGCGGTAATACGTAGGTGGCAAGCGTTGTCCGGATTTACTGGGCGTAAAGGGAGCGTAGGTGGATATTTAAGTGGGATGTGAAATACTCGGGCTTAACCTGGGTGCTGCATTCCAAACTGGATATCTAGAGTGCAGGAGAGGAAAGTAGAATTCCTAGTGTAGCGGTGAAATGCGTAGAGATTAGGAAGAATACCAGTGGCGAAGGCGACTTTCTGGACTGTAACTGACACTGAGGCTCGAAAGCGTGGGGAGCAAACAGGATTAGAAACCCGTGTAGTCCGT
Otu446	21	0.025974	Firmicutes	1	Clostridia	1	Clostridiales	1	Clostridiaceae_1	1	Fonticella	1	Fonticella_tunisiensis	1	Fonticella tunisiensis	NR_108870	99	GAGTGTCAGCAGCCGCGGTAATACGTAGGTGGCAAGCGTTGTCCGGAATTACTGGGCGTAAAGGGTGCGTAGGCGGTCCTTTAAGTGGGATGTGAAATCCCTGGGCTTAACCCAGGAACTGCATTCCAAACTGGAGGACTAGAGTGCAGGAGAGGAAAGCGGTATTCCCAGTGTAGCGGTGAAATGCGTAGAGATTGGGAGGAACACCAGTAGCGAAGGCGGCTTTCTGGAATGTAACTGACGCTGAGGCACGAAAGCGTGGGGAGCAAACAGGATTAGATACCCTAGTAGTCCGT
Otu143	231	0.376623	Firmicutes	1	Clostridia	1	Clostridiales	1	Clostridiales_Incertae_Sedis_XI	1	Anaerococcus	1	Anaerococcus_octavius	1	Anaerococcus octavius	NR_026360	98	GAGTGTCAGCAGCCGCGGTAATACGTAAGGACCGAGCGTTGTCCGGAATCATTGGGCGTAAAGGGTACGTAGGCGGGTTTTTAAGTTAGAAGTCAAAGGCTATAGCTCAACTATAGTAAGCTTCTAAAACTGGGGACCTTGAGTAATGGAAGGGAAAGTGGAATTCCTAGTGTAGCGGTGGAATGCGCAGATATTAGGAGGAATACCGGTGGCGAAGGCGACTTTCTGGCCATTAACTGACGCTGAGGTACGAAAGCGTGGGTAGCAAACAGGATTAGAAACCCTAGTAGTCCGT
Otu241	119	0.233766	Firmicutes	1	Clostridia	1	Clostridiales	1	Clostridiales_Incertae_Sedis_XI	1	Anaerococcus	1	Anaerococcus_vaginalis	1	Anaerococcus senegalensis	NR_118220	99	GAGTGTCAGCAGCCGCGGTAATACGTATGGACCGAGCGTTGTCCGGAATCATTGGGCGTAAAGGGTACGTAGGCGGCCTAGTAAGTTAGAAGTGAAAGAATATAGCTCAACTATATAAAGCTTTTAAAACTGTTAGGCTTGAGAGATGAAAGGGAAAGTGGAATTCCTAGTGTAGCGGTGAAATGCGCAGATATTAGGAAGAATACCGGTGGCGAAGGCGACTTTCTGGTCATCATCTGACGCTGAGGTACGAAAGCGTGGGTAGCAAACAGGATTAGATACCCGAGTAGTCCGT
Otu448	65	0.220779	Firmicutes	1	Clostridia	1	Clostridiales	1	Clostridiales_Incertae_Sedis_XI	1	Anaerococcus	1	Anaerococcus_octavius	0.27	Anaerococcus provencensis	NR_133036	99	GAGTGTCAGCAGCCGCGGTAATACGTAAGGACCGAGCGTTGTCCGGAATCATTGGGCGTAAAGGGTACGTAGGCGGTTAGAAAAGTTAGAAGTGAAAGGCTATAGCTCAACTATAGTAAGCTTTTAAAACTGTTTAACTTGAGAGATGGAAGGGAAAGTGGAATTCCTAGTGTAGCGGTGAAATGCGCAGATATTAGGAGGAATACCGGTGGCGAAGGCGACTTTCTGGCCATTATCTGACGCTGAGGTACGAAAGCGTGGGTAGCAAACAGGATTAGAAACCCGCGTAGTCCGT
Otu83	298	0.298701	Firmicutes	1	Clostridia	1	Clostridiales	1	Clostridiales_Incertae_Sedis_XI	1	Anaerococcus	1	Anaerococcus_octavius	1	Anaerococcus nagyae	NR_146835	98	GAGTGTCAGCAGCCGCGGTAATACGTAAGGACCGAGCGTTGTCCGGAATCATTGGGCGTAAAGGGTACGTAGGCGGCTAGAAAAGTTAGAAGTCAAAGGCTATAGCTCAACTATAGTAAGCTTCTAAAACTATTTAGCTTGAGAAATGGAAGGGAAAGTGGAATTCCTAGTGTAGCGGTGGAATGCGCAGATATTAGGAAGAATACCGGTGGCGAAGGCGACTTTCTGGCCATTATCTGACGCTGAGGTACGAAAGCGTGGGTAGCAAACAGGATTAGATACCCGCGTAGTCCGT
Otu91	330	0.467532	Firmicutes	1	Clostridia	1	Clostridiales	1	Clostridiales_Incertae_Sedis_XI	1	Anaerococcus	1	Anaerococcus_tetradius	0.53	Anaerococcus tetradius	NR_041941	99	GAGTGCCAGCAGCCGCGGTAATACGTAAGGTCCGAGCGTTGTCCGGAATCATTGGGCGTAAAGGGTACGTAGGCGGATAAGCAAGTTAGAAGTTAAATCCTATAGCTCAACTATAGCAAGCTTTTAAAACTGCTCATCTTGAGGTATGGAAGGGAAAGTGGAATTCCTAGTGTAGCGGTGAAATGCGCAGATATTAGGAGGAATACCGGTGGCGAAGGCGACTTTCTGGCCATAAACTGACGCTGAGGTACGAAAGCGTGGGTAGCAAACAGGATTAGAAACCCTAGTAGTCCGT
Otu97	101	0.207792	Firmicutes	1	Clostridia	1	Clostridiales	1	Clostridiales_Incertae_Sedis_XI	1	Anaerococcus	1	Anaerococcus_octavius	0.61	Anaerococcus pacaensis	NR_125573	98	GAGTGTCAGCAGCCGCGGTAATACGTAAGGACCGAGCGTTGTCCGGAATCATTGGGCGTAAAGGGTACGTAGGCGGCCACTTAAGTTAGAAGTCAAAGGCTATAGCTCAACTATAGTAAGCTTTTAAAACTGGGTGGCTTGAGAGATGGAAGGGAAAGTGGAATTCCTAGTGTAGCGGTGAAATGCGCAGATATTAGGAGGAATACCGGTGGCGAAGGCGACTTTCTGGCCATTATCTGACGCTGAGGTACGAAAGCGTGGGTAGCAAACAGGATTAGAAACCCTAGTAGTCCGT
Otu238	20	0.0649351	Firmicutes	0.99	Clostridia	0.9801	Clostridiales	0.9703	Clostridiales_Incertae_Sedis_XI	0.9606	Ezakiella	0.951	Ezakiella_peruensis	0.9415	Ezakiella coagulans	NR_113066	99	GAGTGTCAGCAGCCGCGGTAATACGTATGGAGCGAGCGTTGTCCGGAATTATTGGGCGTAAAGGGTGCGCAGGCGGCTTTACAAGTTGGATGTGAAATATTGTGGCTCAACCACAAACGTGCATCCAAAACTGCAAAGCTTGAGTTAAGGAGAGGTAAGTGGAATTCCTGGTGTAGCGGTGGAATGCGTAGATATCAGGAGGAATACCGGTGGCGAAGGCGACTTACTGGACTTAAACTGACGCTCAGGCACGAAAGCGTGGGGAGCAAACAGGATTAGAAACCCGCGTAGTCCGT
Otu29	901	0.714286	Firmicutes	1	Clostridia	1	Clostridiales	1	Clostridiales_Incertae_Sedis_XI	1	Finegoldia	1	Finegoldia_magna	1	Finegoldia magna	NR_041935	99	GAGTGTCAGCAGCCGCGGTAATACGTATGGAGCGAGCGTTGTCCGGAATTATTGGGCGTAAAGGGTACGCAGGCGGTTTAATAAGTCGAATGTTAAAGATCGGGGCTCAACCCCGTAAAGCATTGGAAACTGATAAACTTGAGTAGTGGAGAGGAAAGTGGAATTCCTAGTGTAGTGGTGAAATACGTAGATATTAGGAGGAATACCAGTAGCGAAGGCGACTTTCTGGACACAAACTGACGCTGAGGTACGAAAGCGTGGGGAGCAAACAGGATTAGAAACCCTCGTAGTCCGT
Otu78	110	0.246753	Firmicutes	1	Clostridia	1	Clostridiales	1	Clostridiales_Incertae_Sedis_XI	1	Parvimonas	0.97	Parvimonas_micra	0.9409	Parvimonas micra	NR_114338	97	GAGTGCCAGCAGCCGCGGTAATACGTATGGGGCGAGCGTTGTCCGGAATTATTGGGCGTAAAGGGTACGTAGGCGGTTTTTTAAGTCAGGTGTCAAAGCGTGGAGCTTAACTCCATTAAGCACTTGAAACTGAAAGACTTGAGTGAAGGAGAGGAAAGTGGAATTCCTAGTGTAGCGGTGAAATGCGTAGATATTAGGAGGAATACCGGTGGCGAAGGCGACTTTCTGGACTTTTACTGACGCTCAGGTACGAAAGCGTGGGGAGCAAACAGGATTAGAAACCCTAGTAGTCCGT
Otu202	13	0.012987	Firmicutes	1	Clostridia	1	Clostridiales	1	Clostridiales_Incertae_Sedis_XVIII	1	Symbiobacterium	1	Symbiobacterium_terraclitae	0.71	Symbiobacterium terraclitae	NR_134209	98	GAGTGCCAGCAGCCGCGGTAATACGTAGGGGGCGAGCGTTGTCCGGAATTATTGGGCGTAAAGGGCGTGTAGGCGGCCTGTTAAGTCAGGGGTGAAAACCCGGGGCTCAACCCCGGGGTTGCCTTTGAAACTGATGGGCTTGAGTGCTCTAGAGGGCAGTGGAATTCCCGGTGTAGCAGTGAAATGCGTAGAGATCGGGAGGAACACCAGTGGCGAAGGCGGCTGCCTGGGGAGTAACTGACGCTGAGGCGCGAAAGCTAGGGGAGCGAACAGGATTAGATACCCTCGTAGTCCGT
Otu319	16	0.025974	Firmicutes	1	Clostridia	1	Clostridiales	1	Eubacteriaceae	1	Eubacterium	1	Eubacterium_coprostanoligenes	1	Eubacterium coprostanoligenes	NR_104907.1	96	GAGTGCCAGCCGCCGCGGTAATACGTAGGTGGCAAGCGTTGTCCGGAATTACTGGGTGTAAAGGGAGCGCAGGCGGGTGATCAAGTCAGCTGTGAAAACTACGGGCTTAACCCGTAGACTGCAGTTGAAACTGTTCATCTTGAGTGAAGTAGAGGTTGGCGGAATTCCGAGTGTAGCGGTGAAATGCGTAGATATTCGGAGGAACACCGGTGGCGAAGGCGGCCAACTGGGCTTTAACTGACGCTGAGGCTCGAAAGTGTGGGGAGCAAACAGGATTAGAAACCCGAGTAGTCCGT
Otu459	18	0.012987	Firmicutes	1	Clostridia	1	Clostridiales	1	Lachnospiraceae	1	Blautia	0.91	Blautia_faecis	0.4095	Murimonas intestini	NR_134772.1	97	GAGTGCCAGCAGCCGCGGTAATACGTAGGGGGCAAGCGTTATCCGGATTTACTGGGTGTAAAGGGAGCGTAGACGGCATGGCAAGTCTGATGTGAAAGGCAGGGGCTCAACTCCTGGACTGCATTGGAAACTGCCAGGCTTGAGTGCCGGAGGGGTAAGCGGAATTCCTAGTGTAGCGGTGAAATGCGTAGATATTAGGAGGAACACCAGTGGCGAAGGCGGCTTACTGGACGGTAACTGACGTTGAGGCTCGAAAGCGTGGGGAGCAAACAGGATTAGAAACCCTCGTAGTCCGT
Otu335	13	0.025974	Firmicutes	1	Clostridia	1	Clostridiales	1	Lachnospiraceae	1	Coprococcus	0.99			Coprococcus catus	NR_024750	99	GAGTGCCAGCAGCCGCGGTAATACGTAGGGGGCAAGCGTTATCCGGATTTACTGGGTGTAAAGGGAGCGTAGGCGGCGGAGCAAGTCAGAAGTGAAAGCCCGGGGCTCAACCCCGGGACGGCTTTTGAAACTGCCCTGCTTGATTTCAGGAGAGGTAAGCGGAATTCCTAGTGTAGCGGTGAAATGCGTAGATATTAGGAGGAACACCAGTGGCGAAGGCGGCTTACTGGACTGACAATGACGCTGAGGCTCGAAAGCGTGGGGAGCAAACAGGATTAGATACCCGAGTAGTCCGT
Otu385	11	0.025974	Firmicutes	1	Clostridia	1	Clostridiales	1	Lachnospiraceae	1	Coprococcus	1	Coprococcus_eutactus	1	Coprococcus eutactus	NR_044049	99	GAGTGTCAGCAGCCGCGGTAATACGTATGGTGCAAGCGTTATCCGGATTTACTGGGTGTAAAGGGTGCGTAGGTGGCAAGGCAAGTCTGAAGTGAAAATCCGGGGCTCAACCCCGGAACTGCTTTGGAAACTGTTTAGCTAGAGTACAGGAGAGGTAAGTGGAATTCCTAGTGTAGCGGTGAAATGCGTAGATATTAGGAGGAACACCAGTGGCGAAGGCGACTTACTGGACTGGTACTGACACTGAGGCACGAAAGCGTGGGGAGCAAACAGGATTAGATACCCTCGTAGTCCGT
Otu406	25	0.0519481	Firmicutes	1	Clostridia	1	Clostridiales	1	Lachnospiraceae	1	Dorea	0.76	Dorea_formicigenerans	0.5776	Dorea formicigenerans	NR_044645	98	GAGTGTCAGCAGCCGCGGTAATACGTAGGGGGCAAGCGTTATCCGGATTTACTGGGTGTAAAGGGAGCGTAGACGGCTGTGCAAGTCTGAAGTGAAAGGCATGGGCTCAACCTGTGGACTGCTTTGGAAACTGTGCAGCTAGAGTGTCGGAGAGGTAAGTGGAATTCCTAGTGTAGCGGTGAAATGCGTAGATATTAGGAGGAACACCAGTGGCGAAGGCGGCTTACTGGACGATGACTGACGTTGAGGCTCGAAAGCGTGGGGAGCAAACAGGATTAGAAACCCTAGTAGTCCGT
Otu430	32	0.0519481	Firmicutes	1	Clostridia	1	Clostridiales	1	Lachnospiraceae	1	Lachnospiracea_incertae_sedis	1	Eubacterium_hallii	0.99	Anaerobutyricum hallii	NR_118673	97	GAGTGCCAGCCGCCGCGGTAATACGTATGGAGCAAGCGTTATCCGGATTTACTGGGTGTAAAGGGTGCGTAGGTGGCAGTGCAAGTCAGATGTGAAAGGCCGGGGCTCAACCCCGGAGCTGCATTTGAAACTGCATAGCTAGAGTACAGGAGAGGCAGGCGGAATTCCTAGTGTAGCGGTGAAATGCGTAGATATTAGGAGGAACACCAGTGGCGAAGGCGGCCTGCTGGACTGTTACTGACACTGAGGCACGAAAGCGTGGGGAGCAAACAGGATTAGAAACCCGTGTAGTCCGT
Otu165	55	0.181818	Firmicutes	1	Clostridia	1	Clostridiales	1	Lachnospiraceae	1	Roseburia	0.83	Roseburia_faecis	0.5976	Roseburia faecis	NR_042832.1	99	GAGTGTCAGCCGCCGCGGTAATACGTATGGTGCAAGCGTTATCCGGATTTACTGGGTGTAAAGGGAGCGCAGGCGGTGCGGCAAGTCTGATGTGAAAGCCCGGGGCTCAACCCCGGTACTGCATTGGAAACTGTCGTACTAGAGTGTCGGAGGGGTAAGCGGAATTCCTAGTGTAGCGGTGAAATGCGTAGATATTAGGAGGAACACCAGTGGCGAAGGCGGCTTACTGGACGATAACTGACGCTGAGGCTCGAAAGCGTGGGGAGCAAACAGGATTAGAAACCCTTGTAGTCCGT
Otu147	160	0.272727	Firmicutes	0.99	Clostridia	0.9504	Clostridiales	0.9124	Lachnospiraceae	0.8303					Uncultured Lachnospiraceae bacterium	EF120366	98	GAGTGTCAGCAGCCGCGGTAATACGTATGGAGCAAGCGTTATCCGGATTTACTGGGTGTAAAGGGAGTGTAGGCGGCACTATAAGTCTGATGTGAAAACCTAAGGCTTAACCATAGGATTGCATTGGAAACTGTAGAGCTGGAGTATCGGAGAGGCAAGCGGAATTCCTGGTGTAGTGGTGAAATACGTAGATATCAGGAAGAACATCGGTGGCGAAGGCGGCTTGCTGGACGATAACTGACGCTAAGGCTCGAAAGCGTGGGAAGCGAACAGGATTAGAAACCCTCGTAGTCCGT
Otu192	49	0.12987	Firmicutes	1	Clostridia	1	Clostridiales	1	Lachnospiraceae	1					Syntrophococcus sucromutans	NR_118354	94	GAGTGTCAGCAGCCGCGGTAATACGTAGGGGGCAAGCGTTATCCGGATTTACTGGGTGTAAAGGGAGCGCAGACGGCTGTGCAAGTCTGAAGTGAAAGCCCGCGGCTCAACTGCGGGATTGCTTTGGAAACTGTGCGGCTTGAGTATCGGAGAGGTAAGCGGAATTCCAAGTGTAGCGGTGAAATGCGTAGATATTTGGAGGAACACCGGTGGCGAAGGCGGCTTACTGGACGAAAACTGACGTTGAGGCTCGAAGGCGTGGGGAGCAAACAGGATTAGAAACCCGCGTAGTCCGT
Otu126	295	0.506494	Firmicutes	1	Clostridia	1	Clostridiales	1	Peptoniphilaceae	1	Peptoniphilus	1	Peptoniphilus_gorbachii	0.35	Peptoniphilus lacydonensis	NR_157682	99	GAGTGTCAGCCGCCGCGGTAATACGTAGGGGGCTAGCGTTGTCCGGAATCACTGGGCGTAAAGGGTTCGCAGGCGGAAATGCAAGTCAGATGTAAAAGGCAGTAGCTTAACTACTGTAAGCATTTGAAACTGCATATCTTGAGAAGAGTAGAGGTAAGTGGAATTTTTAGTGTAGCGGTGAAATGCGTAGATATTAAAAAGAATACCGGTGGCGAAGGCGACTTACTGGGCTCATTCTGACGCTGAGGAACGAAAGCGTGGGTAGCAAACAGGATTAGATACCCTGGTAGTCCGT
Otu132	97	0.220779	Firmicutes	1	Clostridia	1	Clostridiales	1	Peptoniphilaceae	1	Peptoniphilus	1	Peptoniphilus_lacrimalis	1	Peptoniphilus lacrimalis	NR_041938	100	GAGTGCCAGCAGCCGCGGTAATACGTAGGGGGCTAGCGTTGTCCGGAATCACTGGGCGTAAAGGGTTCGCAGGCGGCAATGCAAGTCAGATGTAAAAGGCAAAGGCTCAACCTTTGTAAGCATCTGAAACTGTATAGCTTGAGAAGTGTAGAGGCAAGTGGAATTTTTAGTGTAGCGGTGAAATGCGTAGATATTAAAAAGAATACCGGTGGCGAAGGCGACTTGCTGGGCACAATCTGACGCTGAGGAACGAAAGCGTGGGGAGCAAACAGGATTAGAAACCCTCGTAGTCCGT
Otu439	58	0.168831	Firmicutes	1	Clostridia	1	Clostridiales	1	Peptoniphilaceae	1	Peptoniphilus	1	Peptoniphilus_coxii	0.82	Peptoniphilus coxii	NR_117556.1	98	GAGTGCCAGCAGCCGCGGTAATACGTAGGGGGCGAGCGTTGTCCGGAATTACTGGGCGTAAAGGGTTCGCAGGCGGCATGGCAAGTCCGATGTAAAAGGCGAAGGCTCAACCTTCGTAAGCATCGGAAACTGTCAAGCTTGAGTGAAGGAGAGGCAAGTGGAATTCCTAGTGTAGCGGTGGAATGCGTAGATATTAGGAGGAATACCGGTGGCGAAGGCGACTTGCTGGACTTCAACTGACGCTGAGGAACGAAAGCGTGGGTAGCAAACAGGATTAGAAACCCGTGTAGTCCGT
Otu350	26	0.025974	Firmicutes	1	Clostridia	1	Clostridiales	1	Peptostreptococcaceae	1	Intestinibacter	0.94	Intestinibacter_bartlettii	0.8836	Intestinibacter bartlettii	NR_027573	99	GAGTGCCAGCAGCCGCGGTAATACGTAGGGGGCTAGCGTTATCCGGATTTACTGGGCGTAAAGGGTGCGTAGGCGGTCTTTTAAGTCAGGAGTGAAAGGCTACGGCTCAACCGTAGTAAGCTCTTGAAACTGGAGGACTTGAGTGCAGGAGAGGAGAGTGGAATTCCTAGTGTAGCGGTGAAATGCGTAGATATTAGGAGGAACACCAGTAGCGAAGGCGGCTCTCTGGACTGTAACTGACGCTGAGGCACGAAAGCGTGGGGAGCAAACAGGATTAGAAACCCTCGTAGTCCGT
Otu315	82	0.220779	Firmicutes	1	Clostridia	1	Clostridiales	1	Peptostreptococcaceae	1	Peptostreptococcus	1	Peptostreptococcus_anaerobius	0.92	Peptostreptococcus anaerobius	NR_042847	99	GAGTGTCAGCAGCCGCGGTAATACGTAGGGGGCTAGCGTTATCCGGATTTACTGGGCGTAAAGGGTGCGTAGGTGGTCTTTCAAGTCGGTGGTTAAAGGCTACGGCTCAACCGTAGTTAGCCTCCGAAACTGGAAGACTTGAGTGCAGGAGAGGAAAGTGGAATTCCCAGTGTAGCGGTGAAATGCGTAGATATTGGGAGGAACACCAGTAGCGAAGGCGGCTTTCTGGACTGCAACTGACACTGAGGCACGAAAGCGTGGGTAGCAAACAGGATTAGAAACCCTCGTAGTCCGT
Otu274	43	0.0649351	Firmicutes	1	Clostridia	1	Clostridiales	1	Peptostreptococcaceae	0.99	Romboutsia	0.8712	Romboutsia_sedimentorum	0.575	Romboutsia timonensis	NR_144740	98	GAGTGTCAGCCGCCGCGGTAATACGTAGGGGGCTAGCGTTATCCGGAATTACTGGGCGTAAAGGGTGCGTAGGTGGTTTCTTAAGTCAGAGGTGAAAGGCTACGGCTCAACCGTAGTAAGCCTTTGAAACTGGGAAACTTGAGTGCAGGAGAGGAGAGTGGAATTCCTAGTGTAGCGGTGAAATGCGTAGATATTAGGAGGAACACCAGTTGCGAAGGCGGCTCTCTGGACTGTAACTGACACTGAGGCACGAAAGCGTGGGGAGCAAACAGGATTAGAAACCCTAGTAGTCCGT
Otu225	131	0.246753	Firmicutes	1	Clostridia	1	Clostridiales	1	Ruminococcaceae	1	Faecalibacterium	1	Faecalibacterium_prausnitzii	1	Faecalibacterium prausnitzii	NR_028961	98	GAGTGTCAGCAGCCGCGGTAAAACGTAGGTCACAAGCGTTGTCCGGAATTACTGGGTGTAAAGGGAGCGCAGGCGGGAGAACAAGTTGGAAGTGAAATCCATGGGCTCAACCCATGAACTGCTTTCAAAACTGTTTTTCTTGAGTAGTGCAGAGGTAGGCGGAATTCCCGGTGTAGCGGTGGAATGCGTAGATATCGGGAGGAACACCAGTGGCGAAGGCGGCCTACTGGGCACCAACTGACGCTGAGGCTCGAAAGTGTGGGTAGCAAACAGGATTAGAAACCCTCGTAGTCCGT
Otu236	69	0.12987	Firmicutes	1	Clostridia	1	Clostridiales	1	Ruminococcaceae	1	Ruminococcus	0.75	Ruminococcus_bromii	0.5625	Ruminococcus bromii	NR_025930	98	GAGTGCCAGCCGCCGCGGTAATACGTAGGGAGCAAGCGTTGTCCGGATTTACTGGGTGTAAAGGGTGCGTAGGCGGCAAAGCAAGTCAGATGTGAAATGTATGGGCTCAACCCATGACCTGCATTTGAAACTGTTTTGCTTGAGTGAAGTAGAGGTAGGCGGAATTCCCTGTGTAGCGGTGAAATGCGTAGAGATAGGGAGGAACACCAGTGGCGAAGGCGGCCTACTGGGCTTTAACTGACGCTGAGGCACGAAAGCGTGGGTAGCAAACAGGATTAGAAACCCGAGTAGTCCGT
Otu321	13	0.0779221	Firmicutes	1	Clostridia	1	Clostridiales	1	Ruminococcaceae	1	Ruminococcus	1	Ruminococcus_bromii	1	Ruminococcus bromii	NR_025930	99	GAGTGCCAGCAGCCGCGGTAATACGTAGGGAGCAAGCGTTGTCCGGATTTACTGGGTGTAAAGGGTGCGTAGGCGGCTTTGCAAGTCAGATGTGAAATCTATGGGCTCAACCCATAAACTGCATTTGAAACTGTAGAGCTTGAGTGAAGTAGAGGCAGGCGGAATTCCCCGTGTAGCGGTGAAATGCGTAGAGATGGGGAGGAACACCAGTGGCGAAGGCGGCCTGCTGGGCTTTAACTGACGCTGAGGCACGAAAGCGTGGGTAGCAAACAGGATTAGAAACCCCTGTAGTCCGT
Otu99	171	0.272727	Firmicutes	0.96	Clostridia	0.8448	Clostridiales	0.7434							Fenollaria massiliensis	NR_133038	99	GAGTGTCAGCAGCCGCGGTAATACGTAAGGGGCGAGCGTTGTCCGGAATTATTGGGCGTAAAGAGTGCGTAGGCGGCAAATTAAGTCAGATGTGAAAACTAAGGGCTCAACCCATAGATTGCATCTGAAACTGATATGCTTGAGTCAAGGAGAGGAAAGTGGAATTCCTAGTGTAGCGGTGGAATGCGTAGATATTAGGAGGAATACCGGTGGCGAAGGCGACTTTCTGGACTTGAACTGACGCTGAGGCACGAAAGCGTGGGGAGCAAACAGGATTAGAAACCCGAGTAGTCCGT
Otu73	279	0.285714	Firmicutes	0.97	Clostridia	0.9021	Clostridiales	0.839							Clostridiales bacterium KA00274	KJ868804	100	GAGTGCCAGCAGCCGCGGTAATACGTAGGTGGCGAGCGTTATCCGGATTTACTGGGCGTAAAGGGCGTGTAGGCGGCTAGATAAGTGTGATGTTTAAATCCAAGGCTTAACCTTGGGGTTCATTACAAACTGTTTAGCTTGAGTGCTGGAGAGGATAGTGGAATTCCTAGTGTAGCGGTAAAATGCGTAGATATTAGGAGGAACACCGGTGGCGAAGGCGGCTATCTGGACAGTAACTGACGCTGAGGCGCGAAAGCGTGGGGAGCAAACAGGATTAGATACCCTAGTAGTCCGT
Otu387	43	0.0519481	Firmicutes	1	Erysipelotrichia	1	Erysipelotrichales	1	Erysipelotrichaceae	1					Catenibacterium mitsuokai	NR_027526	96	GAGTGTCAGCCGCCGCGGTAATACGTAGGTGGCGAGCGTTATCCGGAATCATTGGGCGTAAAGAGGGAGCAGGCGGCCGCAAGGGTCTGTGGTGAAAGACCGAAGCTAAACTTCGGTAAGCCATGGAAACCGGGCGGCTGGAGTGCGGAAGAGGATCGTGGAATTCCATGTGTAGCGGTGAAATGCGTAGATATATGGAGGAACACCAGTGGCGAAGGCGACGGTCTGGGCCGCAACTGACGCTCATTCCCGAAAGCGTGGGGAGCAAATAGGATTAGATACCCGAGTAGTCCGT
Otu257	39	0.12987	Firmicutes	1	Negativicutes	1	Selenomonadales	1	Veillonellaceae	1	Dialister	1	Dialister_propionicifaciens	0.9	Dialister propionicifaciens	NR_043231	100	GAGTGCCAGCAGCCGCGGTAATACGTAGGTGGCAAGCGTTGTCCGGAATTATTGGGCGTAAAGCGCGCGCAGGCGGCTTCCTAAGTCCATCTTAAAAGTGCGGGGCTTAACCCCGTGATGGGATGGAAACTGGGAAGCTGGAGTATCGGAGAGGAAAGTGGAATTCCTAGTGTAGCGGTGAAATGCGTAGAGATTAGGAAGAACACCGGTGGCGAAGGCGACTTTCTGGACGAAAACTGACGCTGAGGCGCGAAAGCGTGGGGAGCAAACAGGATTAGATACCCTTGTAGTCCGT
Otu89	173	0.272727	Firmicutes	1	Negativicutes	1	Selenomonadales	1	Veillonellaceae	1	Dialister	0.96	Dialister_succinatiphilus	0.768	Dialister propionicifaciens	NR_043231	97	GAGTGCCAGCAGCCGCGGTAATACGTAGGTGGCAAGCGTTGTCCGGAATTATTGGGCGTAAAGCGCGCGCAGGCGGCTACTTAAGTCCATCTTAAAAGTGCGGGGCTTAACCCCGTGATGGGATGGAAACTGAGAAGCTGGAGTGTCGGAGAGGAAAGTGGAATTCCTAGTGTAGCGGTGAAATGCGTAGAGATTAGGAAGAACACCGGTGGCGAAGGCGACTTTCTGGACGACAACTGACGCTTAGGCGCGAAAGCGTGGGGAGCAAACAGGATTAGAAACCCGAGTAGTCCGT
Otu71	327	0.337662	Firmicutes	0.99	Negativicutes	0.9207	Selenomonadales	0.8563	Veillonellaceae	0.7963	Megasphaera	0.3743	Megasphaera_indica	0.0412	Megasphaera massiliensis	NR_133027	94	GAGTGTCAGCAGCCGCGGTAATACGTAGGTGGCAAGCGTTGTCCGGAATTATTGGGCGTAAAGGGCGCGCAGGCGGTTCGGTAAGTCTGTCTTAAAAGTGCGGGGCTTAACCCCGTGAGGGGACGGAAACTGTCGAACTTGAGTGTCGGAGAGGAAAGCGGAATTCCTAGTGTAGCGGTGAAATGCGTAGATATTAGGAGGAACACCGGTGGCGAAAGCGGCTTTCTGGACGACAACTGACGCTGAGGCGCGAAAGCGTGGGGAGCAAACAGGATTAGAAACCCTAGTAGTCCGT
Otu167	109	0.0909091	Firmicutes	1	Negativicutes	1	Selenomonadales	1	Veillonellaceae	1	Selenomonas	1			Selenomonas lacticifex	NR_117597	99	GAGTGTCAGCAGCCGCGGTAATACGTAGGTGGCAAGCGTTGTCCGGAATTATTGGGCGTAAAGGGAGCGCAGGCGGGAAGGTAAGTCGGTCTTAAAAGTGCGGGGCTCAACCCCGTGATGGGATCGAAACTATCTTTCTTGAGTGCAGGAGAGGAAAGTGGAATTCCTAGTGTAGCGGTGAAATGCGTAGATATTAGGAGGAACACCAGTGGCGAAGGCGACTTTCTGGACTGTAACTGACGCTGAGGCTCGAAAGCCAGGGGAGCGAACGGGATTAGAAACCCTCGTAGTCCGT
Otu400	34	0.116883	Firmicutes	1	Negativicutes	0.99	Selenomonadales	0.9801	Veillonellaceae	0.9703	Veillonella	0.8151	Veillonella_tobetsuensis	0.1304	Veillonella montpellierensis	NR_028839	96	GAGTGTCAGCAGCCGCGGTAATACGTAGGTGGCAAGCGTTGTCCGGAATTATTGGGCGTAAAGCGCGCGCAGGCGGCCTATCCAGTCTGTCTTAAAAGTTCGGGGCTCAACCCCGTGATGGGATGGAAACTAGTAGGCTAGAGTATCGGAGAGGAAAGCGGAATTCCTAGTGTAGCGGTGAAATGCGTAGATATTAGGAAGAACACCAGTGGCGAAGGCGGCTTTCTGGACGAAAACTGACGCTGAGGCGCGAAAGCCAGGGGAGCGAACGGGATTAGATACCCTGGTAGTCCGT
Otu457	58	0.194805	Firmicutes	1	Negativicutes	1	Selenomonadales	1	Veillonellaceae	1	Veillonella	1	Veillonella_rogosae	0.38	Veillonella parvula	NR_119168	99	GAGTGTCAGCAGCCGCGGTAATACGTAGGTGGCAAGCGTTGTCCGGAATTATTGGGCGTAAAGCGCGCGCAGGCGGATCAGTCAGTCTGTCTTAAAAGTTCGGGGCTTAACCCCGTGATGGGATGGAAACTGCTGATCTAGAGTATCGGAGAGGAAAGTGGAATTCCTAGTGTAGCGGTGAAATGCGTAGATATTAGGAAGAACACCAGTGGCGAAGGCGACTTTCTGGACGAAAACTGACGCTGAGGCGCGAAAGCCAGGGGAGCGAACGGGATTAGAAACCCTCGTAGTCCGT
Otu150	48	0.0909091	Firmicutes	0.82											Uncultured bacterium clone	JF223909	99	GAGTGTCAGCCGCCGCGGTAATACATATGGGGCGAGCGTTATCCGGATTTATTGGGTGTAAAGGGTTCGTAGGCGGGAAAGTAAGTCAGTATGTGAAATCCCTCGGCTCAACCGAGGAACTGCAATTGAAACTATTTTTCTTGAGTACTGGAGGGGAAAGTGGAATTCTTAGTGTAGCGGTGAAATGCGTAGATATTAGGAAGAACACCAGTGGCGAAGGCGACTTTCTGGACAGTAACTGACGCTGAGGAACGAAAGTGTGGGGAGCAAACAGGATTAGAAACCCTTGTAGTCCGT
Otu463	18	0.025974	Firmicutes	0.73											Uncultured bacterium	LN549332	100	GAGTGCCAGCCGCCGCGGTAAGACGTAGGGAGCAAGCGTTGTCCGGAATTACTGGGCGTAAAGAGCTCGTAGGCGGGATCGTAAGTCTTAGAGTAAATCTCACGGCTCAACCGTGGGGCCTTCTGAGATACTGCGATTCTTGAGGATGTCAGAGGAAAGTGGAATTCCCGGTGTAGCGGTGAAATGCGTAGATATCGGGAGGAACACCAGTGGCGAAGGCGACTTTCTGGGACATTCCTGACGCTGAGGAGCGAAAGCGTGGGGAGCAAACGGGATTAGAAACCCTCGTAGTCCGT
Otu492	43	0.0649351	Fusobacteria	1	Fusobacteriia	1	Fusobacteriales	1	Leptotrichiaceae	1	Leptotrichia	1	Leptotrichia_shahii	0.22	Leptotrichia buccalis	NR_114394	95	GAGTGTCAGCAGCCGCGGTAATACGTATGTCGCGAGCGTTATCCGGAATTATTGGGCATAAAGGGCATCTAGGCGGCCTGACAAGTCAGGGGTGAAAACCTGCGGCTCAACCGCAGGCCTGCCTTTGAAACTGTGAGGCTGGAGTACCGGAGAGGTGGACGGAACTGCACGAGTAGAGGTGAAATTCGTAGATATGTGCAGGAATGCCGATGATGAAGATAGTTCACTGGACGGTAACTGACGCTGAAGTGCGAAAGCCGGGGGAGCGAACAGGATTAGAAACCCTTGTAGTCCGT
Otu134	107	0.207792	Fusobacteria	1	Fusobacteriia	1	Fusobacteriales	1	Leptotrichiaceae	1	Sneathia	1	Sneathia_sanguinegens	1	Sneathia sanguinegens	NR_118342	99	GAGTGTCAGCAGCCGCGGTAATACGTATGTCGCGAGCGTTATCCGGAATTATTGGGCTTAAAGGGCATCTAGGCGGTTAAACAAGTTGAAGGTGAAAACCTGTGGCTCAACCATAGGCTTGCCTACAAAACTGTATAACTAGAGTACTGGAAAGGTGGGTGGAACTACACGAGTAGAGGTGAAATTCGTAGATATGTGTAGGAATGCCGATGATGAAGATAACTCACTGGACAGCAACTGACGCTGAAGTGCGAAAGCTAGGGGAGCAAACAGGATTAGATACCCTCGTAGTCCG
Otu44	677	0.324675	Fusobacteria	1	Fusobacteriia	1	Fusobacteriales	1	Leptotrichiaceae	1	Sneathia	0.7	Sneathia_sanguinegens	0.49	Sneathia sanguinegens	NR_118342	97	GAGTGTCAGCAGCCGCGGTAATACGTATGTTGCGAGCGTTATCCGGAATTATTGGGCTTAAAGGGCATCTAGGCGGTAAGACAAGTTGAAGGTGAAAACCTGTGGCTCAACCATAGGCTTGCCTACAAAACTGTTGAACTAGAGTACTGGAAAGGTGGGTGGAACTACACGAGTAGAGGTGAAATTCGTAGATATGTGTAGGAATGCCGATGATGAAGATAACTCACTGGACAGAAACTGACGCTGAAGTGCGAAAGCTAGGGGAGCAAACAGGATTAGAAACCCGTGTAGTCCG
Otu173	23	0.038961	Gemmatimonadetes	0.87	Gemmatimonadetes	0.7569	Gemmatimonadales	0.6585	Gemmatimonadaceae	0.5729					Uncultured Gemmatimonadetes bacterium	KP823428.1	98	GAGTGTCAGCAGCCGCGGTAATACGGAGGGTGCGAGCGTTGTCCGGAATCATTGGGCGTAAAGGGCGCGTAGGTGGCCCGGTCAGTCCGTGGTGAAAGCGCGGGGCTCAACCCTGCGTCGGCCATGGATACTGCCGCGGCTCGAGCACTGTAGAGGCAGGCGGAATTCCGGGTGTAGCGGTGGAATGCGTAGAGATCCGGAAGAACACCGGTGGCGAAGGCGGCCTGCTGGGCAGTTTGGCTGACACTGAGGCGCGACAGCGTGGGGAGCAAACAGGATTAGAAACCCTCGTAGTCCGT
Otu300	26	0.012987	Gemmatimonadetes	0.94	Gemmatimonadetes	0.8836	Gemmatimonadales	0.8306	Gemmatimonadaceae	0.7807					Uncultured bacterium	DQ822368.1	98	GAGTGTCAGCAGCCGCGGTAATACGGAGGGTGCGAGCGTTGTCCGGAATCACTGGGCGTAAAGGGCGCGTAGGTGGCGCGGTAAGCGTGTGGTGAAAGCCCGGGGCTCAACCCCGGGTCGGCCATGCGAACTGCTGGGCTTGAGCATAGTAGAGGCAGGTAGAATTCCGGGTGTAGCGGTGGAATGCGTAGAGATCCGGAAGAATACCGGTGGCGAAGGCGGCCTGCTGGGCTATTGCTGACACTGAGGCGCGACAGCGTGGGGAGCAAACAGGATTAGAAACCCGTGTAGTCCGT
Otu280	17	0.025974	Planctomycetes	1	Planctomycetia	1	Planctomycetales	1	Planctomycetaceae	1	Gemmata	0.92	Gemmata_obscuriglobus	0.8464	Gemmata massiliana	NR_148576	97	GAGTGTCAGCAGCCGCGGTAAGACGAACCGTGCGAACGTTATTCGGAATCACTGGGCTTAAAGGGCGCGTAGGCGGGCTGTCAAGTCTGGGGTGAAATCCCGCGGCTCAACCGTGGAACTGCCTTAGATACTGACGGCCTCGAGGAAGGTAGGGGCATGCGGAACTGTAGGTGGAGCGGTGAAATGCGTTGATATCTACAGGAACTCCGGTGGCGAAAGCGGCGTGCTGGACCTTTTCTGACGCTGAGGCGCGAAAGCTAGGGGAGCAAACGGGATTAGAAACCCTAGTAGTCCGT
Otu454	14	0.025974	Planctomycetes	0.97	Planctomycetia	0.9409	Planctomycetales	0.9127	Planctomycetaceae	0.8853	Rhodopirellula	0.7436			Uncultured bacterium	HG327461.1	99	GAGTGTCAGCAGCCGCGGTAAGACGAGCTCTCCAAACGTTATTCGGTATCACTGGGCTTAAAGAGTTCGTAGGCGGTCTGGTAGGTGAGGTGTGAAATCCCCCGGCTCAACCGGGGAACTGCGCTTCAAACCACCGGACTTGAGGGAGACAGAGGTGGGCGGAACAGATGGTGGAGCGGTGAAATGCGTTGATATCATCTGGAACACCGGTGGCGAAAGCGGCCCACTGGGTCTTTTCTGACGCTGAGGAACGAAAGCTAGGGTAGCGAACGGGATTAGAAACCCGTGTAGTCCGT
Otu352	12	0.025974	Planctomycetes	0.94	Planctomycetia	0.8836	Planctomycetales	0.8306	Planctomycetaceae	0.7807					Uncultured bacterium	KY891607	98	GAGTGCCAGCCGCCGCGGTAATACGAACTGTGCGAACGTTATTCGGAATCACTGGGCTTACAGGGTGCGTAGGCGGCTATTCAGGTCAGGTGTGAAAGCCCCCGGCTCAACCGGGGAACTGCGCTTGAAACCGAGTGGCTCGAGTCAGCTAGAGGTACACGGAACTTCCAGTGGAGCGGTGAAATGTGTTGATATTGGAAGGAACACCGGAGGCGAAAGCGGTGTACTGGGGCTGGTCTGACGCTGAGGCACGAAAGCCAGGGGAGCGAACGGGATTAGATACCCGAGTAGTCCGT
Otu514	13	0.025974	Proteobacteria	1	Alphaproteobacteria	1	Alphaproteobacteria_incertae_sedis	0.97			Geminicoccus	0.9409	Geminicoccus_roseus	0.9127	Geminicoccus roseus	NR_042567.1	96	GAGTGTCAGCAGCCGCGGTAAGACAGAGGGTGCTAGCGTTGTTCGGAATTACTGGGCGTAAAGGGCGCGTAGGCGGCTTGTTTAGTCGGGTGTGAAATCCCGGGGCTCAACCCCGGAACTGCATTCGATACTGGCAGGCTAGAGACCGGAAGAGGTGGGTGGAATACCCAGTGTAGAGGTGAAATTCGTAGATATTGGGTGGAACACCGGTGGCGAAGGCGGCTCACTGGTCCGGTTCTGACGCTGAGGCGCGAAAGCGTGGGGAGCAAACAGGATTAGAAACCCGAGTAGTCCGT
Otu122	109	0.116883	Proteobacteria	1	Alphaproteobacteria	1	Caulobacterales	0.95	Caulobacteraceae	0.9025	Brevundimonas	0.8213	Brevundimonas_terrae	0.1643	Brevundimonas olei	NR_117268	99	GAGTGTCAGCAGCCGCGGTAATACGAAGGGGGCTAGCGTTGCTCGGAATTACTGGGCGTAAAGGGCGCGTAGGCGGATCGTTAAGTCAGGGGTGAAATCCCGGGGCTCAACCTCGGAATTGCCCTTGATACTGGCGATCTTGAGTATGAGAGAGGTATGTGGAACTCCGAGTGTAGAGGTGAAATTCGTAGATATTCGGAAGAACACCAGTGGCGAAGGCGACATACTGGCTCATTACTGACGCTGAGGCGCGAAAGCGTGGGGAGCAAACAGGATTAGAAACCCTAGTAGTCCGT
Otu438	58	0.12987	Proteobacteria	1	Alphaproteobacteria	1	Caulobacterales	1	Caulobacteraceae	1	Brevundimonas	1	Brevundimonas_variabilis	0.88	Brevundimonas variabilis	NR_037106	99	GAGTGTCAGCAGCCGCGGTAATACGAAGGGGGCTAGCGTTGCTCGGAATTACTGGGCGTAAAGGGAGCGTAGGCGGACATTTAAGTCAGGGGTGAAATCCCAGAGCTCAACTCTGGAACTGCCTTTGATACTGGGTGTCTTGAGTGTGATAGAGGTATGTGGAACTCCGAGTGTAGAGGTGAAATTCGTAGATATTCGGAAGAACACCAGTGGCGAAGGCGACATACTGGATCATTACTGACGCTGAGGCTCGAAAGCGTGGGGAGCAAACAGGATTAGATACCCGAGTAGTCCGT
Otu473	28	0.025974	Proteobacteria	1	Alphaproteobacteria	1	Caulobacterales	0.91	Caulobacteraceae	0.8281	Brevundimonas	0.53	Brevundimonas_bacteroides	0.1537	Brevundimonas albigilva	NR_148791.1	96	GAGTGTCAGCAGCCGCGGTAATACGAAGGGGGCTAGCGTTGCTCGGAATTACTGGGCGTAAAGGGAGCGTAGGCGGATCGTTTAGTCAGGGGTGAAATCCCGGGGCTCAACCTCGGAACTGCCTTTGATACTGGCGATCTTGAGTATGGGAGAGGTGTGTGGAACTCCGAGTGTAGAGGTGAAATTCGTAGATATTCGGAAGAACACCAGTGGCGAAGGCGACACACTGGCCCATTACTGACGCTGAGGCTCGAAAGCGTGGGGAGCAAACAGGATTAGATACCCTTGTAGTCCGT
Otu79	199	0.324675	Proteobacteria	1	Alphaproteobacteria	1	Caulobacterales	1	Caulobacteraceae	1	Brevundimonas	1	Brevundimonas_poindexterae	0.25	Brevundimonas albigilva	NR_148791.1	99	GAGTGTCAGCAGCCGCGGTAATACGAAGGGGGCTAGCGTTGCTCGGAATTACTGGGCGTAAAGGGAGCGTAGGCGGACATTTAAGTCAGGGGTGAAATCCCGGGGCTCAACCTCGGAATTGCCTTTGATACTGGGTGTCTTGAGTATGAGAGAGGTGTGTGGAACTCCGAGTGTAGAGGTGAAATTCGTAGATATTCGGAAGAACACCAGTGGCGAAGGCGACACACTGGCTCATTACTGACGCTGAGGCTCGAAAGCGTGGGGAGCAAACAGGATTAGAAACCCTAGTAGTCCGT
Otu133	225	0.220779	Proteobacteria	1	Alphaproteobacteria	1	Caulobacterales	1	Caulobacteraceae	1	Caulobacter	0.99	Caulobacter_segnis	0.5049	Caulobacter hibisci	NR_157984	99	GAGTGCCAGCAGCCGCGGTAATACGAAGGGGGCTAGCGTTGCTCGGAATTACTGGGCGTAAAGGGAGCGTAGGCGGACTGTTTAGTCAGAGGTGAAAGCCCAGGGCTCAACCTTGGAATTGCCTTTGATACTGGCAGTCTTGAGTACGGAAGAGGTATGTGGAACTCCGAGTGTAGAGGTGAAATTCGTAGATATTCGGAAGAACACCAGTGGCGAAGGCGACATACTGGTCCGTTACTGACGCTGAGGCTCGAAAGCGTGGGGAGCAAACAGGATTAGATACCCGAGTAGTCCGT
Otu230	62	0.181818	Proteobacteria	1	Alphaproteobacteria	1	Caulobacterales	1	Caulobacteraceae	1	Phenylobacterium	0.99	Phenylobacterium_koreense	0.5148	Phenylobacterium zucineum	NR_074119.1	96	GAGTGCCAGCCGCCGCGGTAATACGAAGGGGGCTAGCGTTGCTCGGAATTACTGGGCGTAAAGGGCGCGTAGGCGGACAGTTAAGTTGGGGGTGAAAGCCCGGGGCTCAACCTCGGAAATGCCTTCAATACTGGCTGTCTTGAGTACGGGAGAGGTGAGTGGAACTCCGAGTGTAGAGGTGAAATTCGTAGATATTCGGAAGAACACCAGTGGCGAAGGCGACTCACTGGCCCGTTACTGACGCTGAGGCGCGAAAGCGTGGGGAGCAAACAGGATTAGAAACCCTTGTAGTCCGT
Otu380	24	0.0649351	Proteobacteria	1	Alphaproteobacteria	1	Caulobacterales	1	Caulobacteraceae	1	Phenylobacterium	0.73	Phenylobacterium_haematophilum	0.365	Phenylobacterium haematophilum	NR_041991.1	99	GAGTGTCAGCAGCCGCGGTAATACGAAGGGGGCTAGCGTTGCTCGGAATTACTGGGCGTAAAGGGAGCGTAGGCGGATAGTTTAGTCAGAGGTGAAAGCCCAGGGCTCAACCTTGGAATTGCCTTTGATACTGGCTATCTTGAGTATGGAAGAGGTATGTGGAACTCCGAGTGTAGAGGTGAAATTCGTAGATATTCGGAAGAACACCAGTGGCGAAGGCGACATACTGGTCCATTACTGACGCTGAGGCTCGAAAGCGTGGGGAGCAAACAGGATTAGAAACCCTCGTAGTCCGT
Otu103	106	0.142857	Proteobacteria	1	Alphaproteobacteria	1	Rhizobiales	0.97	Aurantimonadaceae	0.8439	Aureimonas	0.7342	Aureimonas_ureilytica	0.279	Aureimonas glaciei	NR_156103	99	GAGTGCCAGCAGCCGCGGTAATACGAAGGGGGCTAGCGTTGTTCGGAATTACTGGGCGTAAAGCGCACGTAGGCGGATATTTAAGTCGGGGGTGAAATCCCGGGGCTCAACCCCGGAACTGCCTTCGATACTGGGTATCTTGAGTTCGGAAGAGGTGAGTGGAATTGCGAGTGTAGAGGTGAAATTCGTAGATATTCGCAGGAACACCAGTGGCGAAGGCGGCTCACTGGTCCGATACTGACGCTGAGGTGCGAAAGCGTGGGGAGCAAACAGGATTAGAAACCCTAGTAGTCCGT
Otu422	63	0.0909091	Proteobacteria	1	Alphaproteobacteria	1	Rhizobiales	0.99	Beijerinckiaceae	0.5049	Methylorosula	0.106	Methylorosula_polaris	0.0223	Methylorosula polaris	NR_116377	96	GAGTGCCAGCCGCCGCGGTAATACGAAGGGGGCTAGCGTTGTTCGGATTTACTGGGCGTAAAGCGCACGTAGGCGGAAATTTAAGTCAGAGGTGAAATCCCGAGGCTCAACCTCGGAACTGCCTTTGATACTGGGTTTCTTGAGTCCGGAAGAGGTGAGTGGAACTGCGAGTGTAGAGGTGAAATTCGTAGATATTCGCAAGAACACCAGTGGCGAAGGCGGCTCACTGGTCCGGAACTGACGCTGAGGTGCGAAAGCGTGGGGAGCAAACAGGATTAGAAACCCGAGTAGTCCGT
Otu48	460	0.272727	Proteobacteria	1	Alphaproteobacteria	1	Rhizobiales	0.99	Beijerinckiaceae	0.495	Methylovirgula	0.1633	Methylovirgula_ligni	0.0539	Lichenibacterium minor	NR_169336	99	GAGTGTCAGCAGCCGCGGTAATACGAAGGGGGCTAGCGTTGTTCGGAATCACTGGGCGTAAAGGGTGCGTAGGCGGATTCTTAAGTCAGGGGTGAAATCCCGAGGCTCAACCTCGGAACTGCCTTTGATACTGGGGATCTTGAGTCCGGAAGAGGTGAGTGGAACTGCGAGTGTAGAGGTGAAATTCGTAGATATTCGCAAGAACACCGGTGGCGAAGGCGGCTCACTGGTCCGGAACTGACGCTGAGGCACGACAGCGTGGGGAGCAAACAGGATTAGAAACCCGAGTAGTCCGT
Otu325	11	0.0649351	Proteobacteria	1	Alphaproteobacteria	1	Rhizobiales	0.96	Bradyrhizobiaceae	0.3552	Bradyrhizobium	0.0852			Bradyrhizobium vignae	NR_147716	98	GAGTGCCAGCAGCCGCGGTAATACGAAGGGGGCTAGCGTTGCTCGGAATCACTGGGCGTAAAGCGCACGTAGGCGGATCTTTAAGTCAGGGGTGAAATCCTGGAGCTCAACTCCAGAACTGCCTTTGATACTGAGGATCTTGAGTCCGGGAGAGGTGAGTGGAACTCCGAGTGTAGAGGTGAAATTCGTAGATATTCGGAAGAACACCAGTGGCGAAGGCGGCTCACTGGCCCGGTACTGACGCTGAGGTGCGAAAGCGTGGGGAGCAAACAGGATTAGATACCCGCGTAGTCCGT
Otu466	48	0.155844	Proteobacteria	1	Alphaproteobacteria	1	Rhizobiales	1	Bradyrhizobiaceae	1	Bradyrhizobium	0.94	Bradyrhizobium_huanghuaihaiense	0.1316	Bradyrhizobium ottawaense	NR_133988	99	GAGTGTCAGCAGCCGCGGTAATACGAAGGGGGCTAGCGTTGCTCGGAATCACTGGGCGTAAAGGGTGCGTAGGCGGGTCTTTAAGTCAGGGGTGAAATCCTGGAGCTCAACTCCAGAACTGCCTTTGATACTGAAGATCTTGAGTTCGGGAGAGGTGAGTGGAACTGCGAGTGTAGAGGTGAAATTCGTAGATATTCGCAAGAACACCAGTGGCGAAGGCGGCTCACTGGCCCGATACTGACGCTGAGGCACGAAAGCGTGGGGAGCAAACAGGATTAGATACCCTTGTAGTCCGT
Otu159	13	0.0519481	Proteobacteria	1	Alphaproteobacteria	1	Rhizobiales	1	Brucellaceae	0.92	Daeguia	0.69	Daeguia_caeni	0.5175	Daeguia caeni	NR_044269	99	GAGTGCCAGCAGCCGCGGTAATACGAAGGGGGCTAGCGTTGTTCGGATTTACTGGGCGTAAAGCGCACGTAGGCGGATTTTTAAGTCAGGGGTGAAATCCCGGGGCTCAACCCCGGAACTGCCTTTGATACTGGAAGTCTTGAGTGTGGAAGAGGTGAGTGGAATTCCGAGTGTAGAGGTGAAATTCGTAGATATTCGGAGGAACACCAGTGGCGAAGGCGGCTCACTGGTCCATTACTGACGCTGAGGTGCGAAAGCGTGGGGAGCAAACAGGATTAGATACCCTTGTAGTCCGT
Otu251	32	0.012987	Proteobacteria	1	Alphaproteobacteria	1	Rhizobiales	1	Brucellaceae	0.92	Falsochrobactrum	0.4324	Falsochrobactrum_ovis	0.2032	Falsochrobactrum ovis	NR_135736	99	GAGTGTCAGCAGCCGCGGTAATACGAAGGGGGCTAGCGTTGTTCGGATTTACTGGGCGTAAAGCGCGCGTAGGCGGATTGGTCAGTTAGGGGTGAAATCCCAGGGCTCAACCCTGGAACTGCCCTTAATACTGCCGGTCTTGAGTATGGAAGAGGTGAGTGGAATTCCGAGTGTAGAGGTGAAATTCGTAGATATTCGGAGGAACACCAGTGGCGAAGGCGGCTCACTGGTCCATTACTGACGCTGAGGTGCGAAAGCGTGGGGAGCAAACAGGATTAGAAACCCTCGTAGTCCGT
Otu111	88	0.0649351	Proteobacteria	1	Alphaproteobacteria	1	Rhizobiales	1	Brucellaceae	1	Ochrobactrum	0.99			Ochrobactrum intermedium	NR_113812.1	98	GAGTGTCAGCCGCCGCGGTAATACGAAGGGGGCTAGCGTTGTTCGGATTTACTGGGCGTAAAGCGCACGTAGGCGGGCTAATAAGTCAGGGGTGAAATCCCGGGGCTCAACCCCGGAACTGCCTTTGATACTGTTAGTCTTGAGTATGGTAGAGGTGAGTGGAATTCCGAGTGTAGAGGTGAAATTCGTAGATATTCGGAGGAACACCAGTGGCGAAGGCGGCTCACTGGACCATTACTGACGCTGAGGTGCGAAAGCGTGGGGAGCAAACAGGATTAGAAACCCTAGTAGTCCGT
Otu21	1430	0.675325	Proteobacteria	1	Alphaproteobacteria	1	Rhizobiales	0.98	Brucellaceae	0.245	Ochrobactrum	0.0466	Ochrobactrum_oryzae	0.0088	Uncultured bacterium	KX022322	99	GAGTGTCAGCAGCCGCGGTAATACGAAGGGGGCTAGCGTTGTTCGGAATTACTGGGCGTAAAGCGCGCGTAGGCGGATAGATAAGTTAGGGGTGAAATCCCAGGGCTCAACCCTGGAACTGCCTTTAATACTGTCTATCTGGAGTATGGAAGAGGTGAGTGGAATTCCGAGTGTAGAGGTGAAATTCGTAGATATTCGGAGGAACATCAGTGGCGAAGGCGGCTCACTGGTCCATTACTGACGCTGAGGTGCGAAAGCGTGGGGAGCAAACAGGATTAGAAACCCTAGTAGTCCGT
Otu171	38	0.038961	Proteobacteria	1	Alphaproteobacteria	1	Rhizobiales	1	Hyphomicrobiaceae	0.6	Devosia	0.36	Devosia_insulae	0.1152	Devosia confluentis	NR_152075	98	GAGTGTCAGCCGCCGCGGTAATACGAAGGGGGCTAGCGTTGTTCGGATTTACTGGGCGTAAAGCGCACGTAGGCGGATCGTTAAGTGAGGGGTGAAATCCCAGGGCTCAACCCTGGAACTGCCTTTCATACTGGCGATCTTGAGTCCGGAAGAGGTGAGTGGAACTCCTAGTGTAGAGGTGGAATTCGTAGATATTAGGAAGAACACCAGTGGCGAAGGCGGCTCACTGGTCCGGTACTGACGCTGAGGTGCGAAAGCGTGGGGAGCAAACAGGATTAGAAACCCTAGTAGTCCGT
Otu295	30	0.207792	Proteobacteria	1	Alphaproteobacteria	1	Rhizobiales	1	Hyphomicrobiaceae	1	Devosia	1	Devosia_crocina	0.36	Devosia riboflavina	NR_113618	99	GAGTGTCAGCAGCCGCGGTAATACGAAGGGGGCTAGCGTTGTTCGGATTTACTGGGCGTAAAGCGCACGTAGGCGGTTTGTTAAGTCAGGGGTGAAATCCCGGAGCTCAACTCCGGAACTGCCTTTGATACTGGCAAGCTAGAGTCCGGAAGAGGTAAGTGGAACTCCTAGTGTAGAGGTGGAATTCGTAGATATTAGGAAGAACACCAGTGGCGAAGGCGGCTTACTGGTCCGGAACTGACGCTGAGGTGCGAAAGCGTGGGGAGCAAACAGGATTAGATACCCGTGTAGTCCGT
Otu308	47	0.0779221	Proteobacteria	1	Alphaproteobacteria	1	Rhizobiales	1	Hyphomicrobiaceae	1	Devosia	1	Devosia_epidermidihirudinis	0.69	Devosia epidermidihirudinis	NR_109742	98	GAGTGCCAGCCGCCGCGGTAATACGAAGGGGGCTAGCGTTGTTCGGATTTACTGGGCGTAAAGCGCACGTAGGCGGATTGGTCAGTTAGGGGTGAAATCCTGGAGCTCAACTCCAGAACTGCCTTTAATACTGCCAGTCTAGAGTCCGGAAGAGGTAAGTGGAACTCCTAGTGTAGAGGTGGAATTCGTAGATATTAGGAAGAACACCAGTGGCGAAGGCGGCTTACTGGTCCGGTACTGACGCTGAGGTGCGAAAGCGTGGGGAGCAAACAGGATTAGATACCCGAGTAGTCCGT
Otu479	18	0.0779221	Proteobacteria	1	Alphaproteobacteria	1	Rhizobiales	1	Hyphomicrobiaceae	0.96	Hyphomicrobium	0.9024	Hyphomicrobium_vulgare	0.6678	Hyphomicrobium aestuarii	NR_104954	97	GAGTGTCAGCCGCCGCGGTAATACGGAGGGGACTAGCGTTGTTCGGAATTACTGGGCGTAAAGCGCACGTAGGCGGATTTGTAAGTCAGGGGTGAAATCCCGGGGCTCAACCTCGGAACTGCCTTTGATACTGCAAATCTCGAGTCCGGAAGAGGTGAGTGGAATTCCTAGTGTAGAGGTGAAATTCGTAGATATTAGGAAGAACACCAGTGGCGAAGGCGGCTCACTGGTCCGGTACTGACGCTGAGGTGCGAAAGCGTGGGGAGCAAACAGGATTAGAAACCCTAGTAGTCCGT
Otu152	78	0.116883	Proteobacteria	1	Alphaproteobacteria	1	Rhizobiales	1	Methylobacteriaceae	1	Methylobacterium	0.98	Methylobacterium_cerastii	0.4704	Methylobacterium cerastii	NR_117118	97	GAGTGCCAGCAGCCGCGGTAATACGAAGGGGGCTAGCGTTGCTCGGAATCACTGGGCGTAAAGGGCGCGTAGGCGGCCATTTAAGTCGGGGGTGAAAGCCTGTGGCTCAACCACAGAATTGCCTTCGATACTGGATGGCTTGAGTTCGGTAGAGGTTGGTGGAACTGCGAGTGTAGAGGTGAAATTCGTAGATATTCGCAAGAACACCGGTGGCGAAGGCGGCCAACTGGACCGACACTGACGCTGAGGCGCGAAAGCGTGGGGAGCAAACAGGATTAGAAACCCGCGTAGTCCGT
Otu229	29	0.038961	Proteobacteria	1	Alphaproteobacteria	1	Rhizobiales	1	Methylobacteriaceae	1	Methylobacterium	1	Methylobacterium_jeotgali	0.98	Methylobacterium jeotgali	NR_043878.1	99	GAGTGCCAGCCGCCGCGGTAATACGAAGGGGGCTAGCGTTGCTCGGAATCACTGGGCGTAAAGGGCGCGTAGGCGGCCTTGTAAGTTGGGGGTGAAAGCCCGTGGCTCAACCACGGAATTGCCTTCGATACTGCTTGGCTTGAGTGTGGTAGAGGTTGGTGGAACTGCGAGTGTAGAGGTGAAATTCGTAGATATTCGCAAGAACACCGGTGGCGAAGGCGGCCAACTGGACCATCACTGACGCTGAGGCGCGAAAGCGTGGGGAGCAAACAGGATTAGAAACCCGAGTAGTCCGT
Otu324	34	0.12987	Proteobacteria	1	Alphaproteobacteria	1	Rhizobiales	1	Methylobacteriaceae	1	Methylobacterium	1	Methylobacterium_tarhaniae	0.46	Methylobacterium indicum	NR_135210.1	99	GAGTGCCAGCAGCCGCGGTAATACGAAGGGGGCTAGCGTTGCTCGGAATCACTGGGCGTAAAGGGCGCGTAGGCGGCTGATTTAGTCGAGGGTGAAAGCCCGTGGCTCAACCACGGAATGGCCTTCGATACTGATTGGCTTGAGACCGGAAGAGGACAGCGGAACTGCGAGTGTAGAGGTGAAATTCGTAGATATTCGCAAGAACACCAGTGGCGAAGGCGGCTGTCTGGTCCGGTTCTGACGCTGAGGCGCGAAAGCGTGGGGAGCAAACAGGATTAGATACCCGAGTAGTCCGT
Otu53	202	0.25974	Proteobacteria	1	Alphaproteobacteria	1	Rhizobiales	1	Methylobacteriaceae	1	Methylobacterium	1	Methylobacterium_mesophilicum	0.21	Methylobacterium mesophilicum	NR_115550	99	GAGTGTCAGCAGCCGCGGTAATACGAAGGGGGCTAGCGTTGCTCGGAATCACTGGGCGTAAAGGGCGCGTAGGCGGCGTTTTAAGTCGGGGGTGAAAGCCTGTGGCTCAACCACAGAATGGCCTTCGATACTGGGACGCTTGAGTATGGTAGAGGTTGGTGGAACTGCGAGTGTAGAGGTGAAATTCGTAGATATTCGCAAGAACACCGGTGGCGAAGGCGGCCAACTGGACCATTACTGACGCTGAGGCGCGAAAGCGTGGGGAGCAAACAGGATTAGAAACCCTAGTAGTCCGT
Otu90	393	0.272727	Proteobacteria	1	Alphaproteobacteria	1	Rhizobiales	1	Methylobacteriaceae	1	Methylobacterium	1	Methylobacterium_goesingense	0.63	Methylobacterium goesingense	NR_115219.1	98	GAGTGTCAGCAGCCGCGGTAATACGAAGGGGGCTAGCGTTGCTCGGAATCACTGGGCGTAAAGGGCGCGTAGGCGGCCATTCAAGTCGGGGGTGAAAGCCTGTGGCTCAACCACAGAATTGCCTTCGATACTGTTTGGCTTGAGTATGGTAGAGGTCAGTGGAACTGCGAGTGTAGAGGTGAAATTCGTAGATATTCGCAAGAACACCAGTGGCGAAGGCGGCTGACTGGACCATTACTGACGCTGAGGCGCGAAAGCGTGGGGAGCAAACAGGATTAGAAACCCTTGTAGTCCGT
Otu96	174	0.324675	Proteobacteria	1	Alphaproteobacteria	1	Rhizobiales	1	Methylobacteriaceae	1	Methylobacterium	0.99	Methylobacterium_aminovorans	0.2376	Methylorubrum thiocyanatum	NR_112237	99	GAGTGTCAGCAGCCGCGGTAATACGAAGGGGGCTAGCGTTGCTCGGAATCACTGGGCGTAAAGGGCGCGTAGGCGGCCGATTAAGTCGGGGGTGAAAGCCTGTGGCTCAACCACAGAATTGCCTTCGATACTGGTTGGCTTGAGACCGGAAGAGGACAGCGGAACTGCGAGTGTAGAGGTGAAATTCGTAGATATTCGCAAGAACACCAGTGGCGAAGGCGGCTGTCTGGTCCGGTTCTGACGCTGAGGCGCGAAAGCGTGGGGAGCAAACAGGATTAGAAACCCGAGTAGTCCGT
Otu435	19	0.038961	Proteobacteria	1	Alphaproteobacteria	1	Rhizobiales	1	Rhizobiaceae	0.79	Ensifer	0.4819	Ensifer_americanus	0.1494	Pararhizobium haloflavum	NR_157680	99	GAGTGCCAGCCGCCGCGGTAATACGAAGGGGGCTAGCGTTGTTCGGAATTACTGGGCGTAAAGCGCGCGTAGGCGGACATTTAAGTCAGGGGTGAAATCCCGGGGCTCAACCCCGGAACTGCCTTTGATACTGGGTGTCTAGAGTCCGGAAGAGGTGAGTGGAATTGCGAGTGTAGAGGTGAAATTCGTAGATATTCGCAGGAACACCAGTGGCGAAGGCGGCTCACTGGTCCGGTACTGACGCTGAGGTGCGAAAGCGTGGGGAGCAAACAGGATTAGAAACCCGTGTAGTCCGT
Otu378	55	0.207792	Proteobacteria	1	Alphaproteobacteria	1	Rhizobiales	1	Rhizobiaceae	1	Rhizobium	0.97	Rhizobium_pusense	0.6693	Agrobacterium fabrum	NR_074266	99	GAGTGTCAGCAGCCGCGGTAATACGAAGGGGGCTAGCGTTGTTCGGAATTACTGGGCGTAAAGCGCACGTAGGCGGATATTTAAGTCAGGGGTGAAATCCCGCAGCTCAACTGCGGAACTGCCTTTGATACTGGGTATCTTGAGTATGGAAGAGGTAAGTGGAATTCCGAGTGTAGAGGTGAAATTCGTAGATATTCGGAGGAACACCAGTGGCGAAGGCGGCTTACTGGTCCATTACTGACGCTGAGGTGCGAAAGCGTGGGGAGCAAACAGGATTAGATACCCGCGTAGTCCGT
Otu67	634	0.415584	Proteobacteria	1	Alphaproteobacteria	1	Rhizobiales	1	Rhizobiaceae	1	Rhizobium	0.9	Rhizobium_soli	0.639	Rhizobium soli	NR_115996	99	GAGTGTCAGCAGCCGCGGTAATACGAAGGGGGCTAGCGTTGTTCGGAATTACTGGGCGTAAAGCGCACGTAGGCGGATATTTAAGTCAGGGGTGAAATCCCAGAGCTCAACTCTGGAACTGCCTTTGATACTGGGTATCTTGAGTATGGAAGAGGTAAGTGGAATTGCGAGTGTAGAGGTGAAATTCGTAGATATTCGCAGGAACACCAGTGGCGAAGGCGGCTTACTGGTCCATAACTGACGCTGAGGTGCGAAAGCGTGGGGAGCAAACAGGATTAGATACCCTAGTAGTCCGT
Otu287	28	0.0649351	Proteobacteria	1	Alphaproteobacteria	1	Rhizobiales	1	Rhizobiaceae	0.7	Shinella	0.154	Shinella_daejeonensis	0.0339	Rhizobium qilianshanense	NR_132606	99	GAGTGCCAGCAGCCGCGGTAATACGAAGGGGGCTAGCGTTGTTCGGAATGACTGGGCGTAAAGCGCACGTAGGCGGACATTTAAGTCAGGGGTGAAATCCCGGGGCTCAACCTCGGAACTGCCTTTGATACTGGGTGTCTGGAGTGTGGAAGAGGTGAGTGGAATTCCGAGTGTAGAGGTGAAATTCGTAGATATTCGGAGGAACACCAGTGGCGAAGGCGGCTCACTGGTCCACAACTGACGCTGAGGTGCGAAAGCGTGGGGAGCAAACAGGATTAGAAACCCGTGTAGTCCGT
Otu509	12	0.038961	Proteobacteria	1	Alphaproteobacteria	1	Rhizobiales	1							Rhodoplanes azumiensis	NR_159239	96	GAGTGTCAGCAGCCGCGGTAATACGAAGGGGGCTAGCGTTGCTCGGAATCACTGGGCGTAAAGCGCACGTAGGCGGACTCTTAAGTCGGTGGTGAAATCCTGGAGCTCAACTCCAGAACTGCCTTCGATACTGAGAGTCTCGAGTCCGGGAGAGGTGAGTGGAACTGCGAGTGTAGAGGTGAAATTCGTAGATATTCGCAAGAACACCAGTGGCGAAGGCGGCTCACTGGCCCGGTACTGACGCTGAGGTGCGAAAGCGTGGGGAGCAAACAGGATTAGATACCCGAGTAGTCCGT
Otu110	241	0.415584	Proteobacteria	1	Alphaproteobacteria	1	Rhodobacterales	0.99	Rhodobacteraceae	0.9801	Paracoccus	0.8429	Paracoccus_yeei	0.6743	Paracoccus laeviglucosivorans	NR_145640	100	GAGTGCCAGCAGCCGCGGTAATACGGAGGGGGCTAGCGTTGTTCGGAATTACTGGGCGTAAAGCGCACGTAGGCGGACCGGAAAGTCAGAGGTGAAATCCCAGGGCTCAACCTTGGAACTGCCTTTGAAACTATCGGTCTGGAGTTCGAGAGAGGTGAGTGGAATTCCGAGTGTAGAGGTGAAATTCGTAGATATTCGGAGGAACACCAGTGGCGAAGGCGGCTCACTGGCTCGATACTGACGCTGAGGTGCGAAAGCGTGGGGAGCAAACAGGATTAGAAACCCTGGTAGTCCGT
Otu180	164	0.363636	Proteobacteria	1	Alphaproteobacteria	1	Rhodobacterales	0.99	Rhodobacteraceae	0.9801	Paracoccus	0.7351	Paracoccus_marinus	0.1617	Paracoccus pueri	NR_164905	99	GAGTGTCAGCAGCCGCGGTAATACGGAGGGGGCTAGCGTTGTTCGGAATTACTGGGCGTAAAGCGCACGTAGGCGGACTGGAAAGTTGGGGGTGAAATCCCGGGGCTCAACCTCGGAACTGCCTTCAAAACTATCAGTCTGGAGTTCGAGAGAGGTGAGTGGAATTCCGAGTGTAGAGGTGAAATTCGTAGATATTCGGAGGAACACCAGTGGCGAAGGCGGCTCACTGGCTCGATACTGACGCTGAGGTGCGAAAGCGTGGGGAGCAAACAGGATTAGAAACCCTTGTAGTCCGT
Otu256	106	0.246753	Proteobacteria	1	Alphaproteobacteria	1	Rhodobacterales	0.99	Rhodobacteraceae	0.9801	Paracoccus	0.9605	Paracoccus_sphaerophysae	0.7588	Paracoccus sphaerophysae	NR_117441	98	GAGTGCCAGCAGCCGCGGTAATACGGAGGGGGCTAGCGTTGTTCGGAATTACTGGGCGTAAAGCGCACGTAGGCGGACCAGAAAGTTGGGGGTGAAATCCCGGGGCTCAACCCCGGAACTGCCTTCAAAACTATTGGTCTGGAGTTCGAGAGAGGTGAGTGGAATACCGAGTGTAGAGGTGAAATTCGTAGATATTCGGTGGAACACCAGTGGCGAAGGCGGCTCACTGGCTCGATACTGACGCTGAGGTGCGAAAGCGTGGGGAGCAAACAGGATTAGAAACCCTAGTAGTCCGT
Otu156	88	0.116883	Proteobacteria	1	Alphaproteobacteria	1	Rhodobacterales	0.95	Rhodobacteraceae	0.9025	Rubellimicrobium	0.8123	Rubellimicrobium_roseum	0.6254	Rubellimicrobium roseum	NR_117433	99	GAGTGTCAGCAGCCGCGGTAATACGGAGGGGGTTAGCGTTGTTCGGAATGACTGGGCGTAAAGCGCGCGTAGGCGGATCATCAAGTCGGGGGTGAAATCCCGGGGCTCAACCCCGGAATGGCCTTCGAGACTGGTGGTCTTGAGTTCGAGAGAGGTGAGTGGAATTCCGAGTGTAGAGGTGAAATTCGTAGATATTCGGAGGAACACCAGTGGCGAAGGCGGCTCACTGGCTCGACACTGACGCTGAGGTGCGAAAGCGTGGGGAGCAAACAGGATTAGATACCCTCGTAGTCCGT
Otu216	103	0.168831	Proteobacteria	1	Alphaproteobacteria	1	Rhodobacterales	0.65	Rhodobacteraceae	0.4225	Rubellimicrobium	0.2028	Rubellimicrobium_aerolatum	0.071	Rubellimicrobium aerolatum	NR_044469	96	GAGTGTCAGCAGCCGCGGTAATACGGAGGGGGTTAGCGTTGTTCGGAATGACTGGGCGTAAAGCGCGCGTAGGCGGATCGCAAAGTTGGGGGTGAAAGCCCAGGGCTCAACCCTGGAATTGCCTTCAAGACTCGCGGTCTGGAGTTCGAGAGAGGTGGGTGGAATTCCGAGTGTAGAGGTGAAATTCGTAGATATTCGGAGGAACACCAGTGGCGAAGGCGGCCCACTGGCTCGACACTGACGCTGAGGCGCGAAAGCGCGGGGAGCAAACAGGATTAGATACCCGTGTAGTCCGT
Otu445	34	0.0779221	Proteobacteria	1	Alphaproteobacteria	0.98	Rhodobacterales	0.7252	Rhodobacteraceae	0.5366	Rubellimicrobium	0.3113	Rubellimicrobium_aerolatum	0.1556	Rubellimicrobium aerolatum	NR_044469	96	GAGTGTCAGCCGCCGCGGTAATACGGAGGGGGTTAGCGTTGTTCGGAATGACTGGGCGTAAAGCGCGCGTAGGCGGATCTGGAAGTTGGGGGTGAAAGCCCAGGGCTCAACCCTGGAATTGCCTTCAAGACTCCCGGTCTGGAGTTCGAGAGAGGTGGGTGGAATTCCGAGTGTAGAGGTGAAATTCGTAGATATTCGGAGGAACACCAGTGGCGAAGGCGGCCCACTGGCTCGACACTGACGCTGAGGCGCGAAAGCGTGGGGAGCAAACAGGATTAGAAACCCCGGTAGTCCGT
Otu76	149	0.0779221	Proteobacteria	1	Alphaproteobacteria	1	Rhodobacterales	0.93	Rhodobacteraceae	0.8649	Rubellimicrobium	0.666	Rubellimicrobium_mesophilum	0.2664	Rubellimicrobium mesophilu	NR_044275	97	GAGTGTCAGCAGCCGCGGTAATACGGAGGGGGTTAGCGTTGTTCGGAATGACTGGGCGTAAAGCGCGCGTAGGCGGATCGCAAAGTCGGGGGTGAAATCCCGGGGCTCAACCCCGGAATGGCCTTCGAGACTCGCGGTCTGGAGTTCGAGAGAGGTGGGTGGAATTCCGAGTGTAGAGGTGAAATTCGTAGATATTCGGAGGAACACCAGTGGCGAAGGCGGCCCACTGGCTCGACACTGACGCTGAGGCGCGAAAGCGCGGGGAGCAAACAGGATTAGAAACCCTCGTAGTCCGT
Otu82	37	0.012987	Proteobacteria	1	Alphaproteobacteria	1	Rhodobacterales	0.95	Rhodobacteraceae	0.9025					Pelagivirga dicentrarchi	NR_165789	98	GAGTGTCAGCAGCCGCGGTAATACGGAGGGGACTAGCGTTGTTCGGAATTACTGGGCGTAAAGCGTGCGTAGGCGGATCCGCAAGTTGGGGGTGAAATCCCGGGGCTCAACCCCGGAACTGCCTCCAAAACTGTTGGTCTAGAGTTCGAGAGAGGTGAGTGGAATTCCGAGTGTAGAGGTGAAATTCGTAGATATTCGGAGGAACATCAGTGGCGAAGGCGGCTCACTGGCTCGATACTGACGCTGAGGTACGAAAGTGTGGGGAGCAAACAGGATTAGAAACCCGAGTAGTCCGT
Otu475	18	0.025974	Proteobacteria	1	Alphaproteobacteria	1	Rhodobacterales	0.75	Rhodobacteraceae	0.5625					Frigidibacter albus	NR_134731	97	GAGTGCCAGCAGCCGCGGTAATACGGAGGGGGCTAGCGTTGTTCGGAATTACTGGGCGTAAAGCGCACGTAGGCGGATTGGCAAGTTGGGGGTGAAATACCAGGGCTCAACCCTGGAACTGCCTCCAAAACTTCCAGTCTTGAGGTCGAGAGAGGTGAGTGGAATTCCGAGTGTAGAGGTGAAATTCGTAGATATTCGGAGGAACACCAGTGGCGAAGGCGGCTCACTGGCTCGATACTGACGCTGAGGTGCGAAAGCGTGGGGAGCAAACAGGATTAGAAACCCGCGTAGTCCGT
Otu469	51	0.0779221	Proteobacteria	1	Alphaproteobacteria	1	Rhodospirillales	1	Acetobacteraceae	1	Acetobacter	1			Acetobacter indonesiensis	NR_113847	99	GAGTGCCAGCCGCCGCGGTAATACGAAGGGGGCTAGCGTTGCTCGGAATGACTGGGCGTAAAGGGCGTGTAGGCGGTTTGTACAGTCAGATGTGAAATCCCCGGGCTTAACCTGGGAGCTGCATTTGAGACGTGCAGACTAGAGTGTGAGAGAGGGTTGTGGAATTCCCAGTGTAGAGGTGAAATTCGTAGATATTGGGAAGAACACCGGTGGCGAAGGCGGCAACCTGGCTCATTACTGACGCTGAGGCGCGAAAGCGTGGGGAGCAAACAGGATTAGAAACCCTTGTAGTCCGT
Otu401	20	0.025974	Proteobacteria	1	Alphaproteobacteria	1	Rhodospirillales	1	Acetobacteraceae	1	Granulibacter	0.28	Granulibacter_bethesdensis	0.0784	Granulibacter bethesdensis	NR_074276	96	GAGTGCCAGCAGCCGCGGTAATACGAAGGGGGCTAGCGTTGCTCGGAATGACTGGGCGTAAAGGGCGCGTAGGCGGTTCGTACAGTCAGATGTGAAATTCCTGGGCTTAACCTGGGGGCTGCATTTGATACGTGCGGGCTTGAGTGGGGAAGAGGGTTGTGGAATTCCCAGTGTAGAGGTGAAATTCGTAGATATTGGGAAGAACACCGGTGGCGAAGGCGGCAACCTGGTCCTTGACTGACGCTGAGGCGCGAAAGCGTGGGGAGCAAACAGGATTAGAAACCCTTGTAGTCCGT
Otu213	42	0.12987	Proteobacteria	1	Alphaproteobacteria	1	Rhodospirillales	1	Acetobacteraceae	1	Roseomonas	1	Roseomonas_aerophila	0.87	Roseomonas aerophila	NR_109678	99	GAGTGTCAGCCGCCGCGGTAATACGAAGGGGGCTAGCGTTACTCGGAATTACTGGGCGTAAAGGGCGCGTAGGCGGCGCTCCAAGTTAGGCGTGAAAGTCCTGGGCTCAACCTGGGAACTGCGCTTAAGACTGGAGTGCTTGAGGATGGAAGAGGGTCGTGGAATTCCCAGTGTAGAGGTGAAATTCGTAGATATTGGGAAGAACACCGGTGGCGAAGGCGGCGACCTGGTCCATTACTGACGCTGAGGCGCGACAGCGTGGGGAGCAAACAGGATTAGATACCCTAGTAGTCCGT
Otu342	26	0.0779221	Proteobacteria	1	Alphaproteobacteria	1	Rhodospirillales	1	Acetobacteraceae	1	Roseomonas	1	Roseomonas_vinacea	0.9	Roseomonas vinacea	NR_044191	99	GTGTCAGCCGCCGCGGTAATACGAAGGGGGCTAGCGTTGCTCGGAATTACTGGGCGTAAAGGGCGCGTAGGCGGCTTGGTTAGTCAGGCGTGAAATTCCCGGGCTTAACCTGGGGACTGCGCTTGATACTGCTGGGCTTGAGGGTGGAAGAGGGTCGTGGAATTCCCAGTGTAGAGGTGAAATTCGTAGATATTGGGAAGAACACCGGTGGCGAAGGCGGCGACCTGGTCCATTACTGACGCTGAGGCGCGACAGCGTGGGGAGCAAACAGGATTAGAAACCCTAGTAGTCCGT
Otu345	33	0.0779221	Proteobacteria	1	Alphaproteobacteria	1	Rhodospirillales	1	Acetobacteraceae	1	Roseomonas	1	Roseomonas_gilardii_subsp._rosea	0.38	Roseomonas gilardii	NR_029072	99	GAGTGTCAGCAGCCGCGGTAATACGAAGGGGGCTAGCGTTGCTCGGAATTACTGGGCGTAAAGGGCGCGTAGGCGGCGGCCCAAGTCAGGCGTGAAATTCCTGGGCTCAACCTGGGGACTGCGCTTGATACTGGGTTGCTTGAGGATGGAAGAGGCTCGTGGAATTCCCAGTGTAGAGGTGAAATTCGTAGATATTGGGAAGAACACCGGTGGCGAAGGCGGCGAGCTGGTCCATTACTGACGCTGAGGCGCGACAGCGTGGGGAGCAAACAGGATTAGATACCCTTGTAGTCCGT
Otu196	69	0.116883	Proteobacteria	1	Alphaproteobacteria	1	Rhodospirillales	1	Acetobacteraceae	0.99					Gluconacetobacter tumulisoli	NR_114383	95	GAGTGTCAGCAGCCGCGGTAATACGAAGGGGGCTAGCGTTGCTCGGAATGACTGGGCGTAAAGGGCGCGTAGGCGGTTCACGCAGTCAGATGTGAAATTCCTGGGCTTAACCTGGGGGCTGCATTTGAGACGCGTGGGCTTGAGTGTGAAAGAGGGTCGTGGAATTCCCAGTGTAGAGGTGAAATTCGTAGATATTGGGAAGAACACCGGTGGCGAAGGCGGCGACCTGGTTCACAACTGACGCTGAGGCGCGAAAGCGTGGGGAGCAAACAGGATTAGAAACCCGAGTAGTCCGT
Otu404	64	0.0779221	Proteobacteria	1	Alphaproteobacteria	1	Rhodospirillales	1	Acetobacteraceae	1					Gluconacetobacter liquefaciens	NR_118183	95	GAGTGTCAGCAGCCGCGGTAATACGAAGGGGGCTAGCGTTGCTCGGAATGACTGGGCGTAAAGGGCGCGTAGGCGGTATGGACAGTCAGGTGTGAAATTCCCGGGCTTAACCTGGGGACTGCATTTGATACGTTCAAACTAGAGTGTGGAAGAGGGTCGTGGAATTCCCAGTGTAGAGGTGAAATTCGTAGATATTGGGAAGAACACCGGTGGCGAAGGCGGCGACCTGGTCCATTACTGACGCTGAGGCGCGAAAGCGTGGGGAGCAAACAGGATTAGAAACCCGGGTAGTCCGT
Otu131	85	0.181818	Proteobacteria	1	Alphaproteobacteria	1	Rhodospirillales	1	Rhodospirillaceae	1	Skermanella	1	Skermanella_aerolata	0.91	Skermanella aerolata	NR_043929	99	GAGTGTCAGCAGCCGCGGTAATACGAAGGGGGCTAGCGTTGTTCGGAATTACTGGGCGTAAAGGGCGCGTAGGCGGTACTTCAAGTCAGGCGTGAAAGCCCCGGGCTCAACCTGGGAACCGCGCTTGAGACTGGAGAACTAGAGTTCGGGAGAGGATGGTGGAATTCCCAGTGTAGAGGTGAAATTCGTAGATATTGGGAAGAACACCGATGGCGAAGGCAGCCATCTGGACCGACACTGACGCTGAGGCGCGAAAGCGTGGGGAGCAAACAGGATTAGAAACCCGAGTAGTCCGT
Otu279	19	0.0649351	Proteobacteria	1	Alphaproteobacteria	1	Rhodospirillales	1			Reyranella	1	Reyranella_soli	0.86	Reyranella terrae	NR_157018	99	GAGTGTCAGCAGCCGCGGTAAGACGAAGGGGGCTAGCGTTGTTCGGAATTACTGGGCGTAAAGCGAGTGTAGGTGGTTGTCGTAGTCAGGCGTGAAAGCCTTGAGCTCAACTCAAGAAATGCGCTTGATACTGGGCAGCTAGAGGACCGGAGAGGATAGTGGAATTCCCAGTGTAGTGGTGAAATACGTAGAGATTGGGAAGAACACCAGTGGCGAAGGCGGCTATCTGGACGGTTTCTGACACTAAGACTCGAAAGCGTGGGGAGCAAACAGGATTAGAAACCCTCGTAGTCCGT
Otu317	63	0.155844	Proteobacteria	1	Alphaproteobacteria	1	Sphingomonadales	1	Erythrobacteraceae	1	Altererythrobacter	1	Altererythrobacter_troitsensis	0.93	Altererythrobacter rigui	NR_149781	99	GAGTGTCAGCAGCCGCGGTAATACGGAGGGAGCTAGCGTTGTTCGGAATTACTGGGCGTAAAGCGCACGTAGGCGGCGATTCAAGTCAGAGGTGAAAGCCCGGGGCTCAACCCCGGAACTGCCTTTGAAACTAGATTGCTAGAATCCTGGAGAGGTTAGTGGAATTCCGAGTGTAGAGGTGAAATTCGTAGATATTCGGAAGAACACCAGTGGCGAAGGCGACTAACTGGACAGGTATTGACGCTGAGGTGCGAAAGCGTGGGGAGCAAACAGGATTAGATACCCTAGTAGTCCGT
Otu247	135	0.311688	Proteobacteria	1	Alphaproteobacteria	1	Sphingomonadales	1	Sphingomonadaceae	1	Novosphingobium	1	Novosphingobium_barchaimii	0.51	Novosphingobium barchaimii	NR_118314	99	GAGTGTCAGCAGCCGCGGTAATACGGAGGGAGCTAGCGTTGTTCGGAATTACTGGGCGTAAAGCGCGCGTAGGCGGTTACTCAAGTCAGAGGTGAAAGCCCGGGGCTCAACCCCGGAACTGCCTTTGAAACTAGGTAACTAGAATCTTGGAGAGGTCAGTGGAATTCCGAGTGTAGAGGTGAAATTCGTAGATATTCGGAAGAACACCAGTGGCGAAGGCGACTGACTGGACAAGTATTGACGCTGAGGTGCGAAAGCGTGGGGAGCAAACAGGATTAGAAACCCTTGTAGTCCGT
Otu265	47	0.142857	Proteobacteria	1	Alphaproteobacteria	1	Sphingomonadales	1	Sphingomonadaceae	1	Sphingobium	0.98	Sphingobium_xenophagum	0.8624	Sphingobium hydrophobicum	NR_152071	99	GAGTGCCAGCAGCCGCGGTAATACGGAGGGAGCTAGCGTTGTTCGGAATTACTGGGCGTAAAGCGCACGTAGGCGGCGATTTAAGTCAGAGGTGAAAGCCCGGGGCTCAACCCCGGAACTGCCTTTGAGACTGGATTGCTAGAATCTTGGAGAGGCGAGTGGAATTCCGAGTGTAGAGGTGAAATTCGTAGATATTCGGAAGAACACCAGTGGCGAAGGCGGCTCGCTGGACAAGTATTGACGCTGAGGTGCGAAAGCGTGGGGAGCAAACAGGATTAGAAACCCTTGTAGTCCGT
Otu27	721	0.402597	Proteobacteria	1	Alphaproteobacteria	1	Sphingomonadales	1	Sphingomonadaceae	1	Sphingobium	0.96	Sphingobium_scionense	0.4224	Sphingobium yanoikuyae	NR_113730	99	GAGTGTCAGCAGCCGCGGTAATACGGAGGGAGCTAGCGTTGTTCGGAATTACTGGGCGTAAAGCGCACGTAGGCGGCTATTCAAGTCAGAGGTGAAAGCCCGGGGCTCAACCCCGGAACTGCCTTTGAAACTAGATAGCTTGAATCCAGGAGAGGTGAGTGGAATTCCGAGTGTAGAGGTGAAATTCGTAGATATTCGGAAGAACACCAGTGGCGAAGGCGGCTCACTGGACTGGTATTGACGCTGAGGTGCGAAAGCGTGGGGAGCAAACAGGATTAGAAACCCTTGTAGTCCGT
Otu104	142	0.350649	Proteobacteria	1	Alphaproteobacteria	1	Sphingomonadales	1	Sphingomonadaceae	1	Sphingomonas	0.78	Sphingomonas_sediminicola	0.2028	Sphingomonas mesophila	NR_171537	99	GAGTGTCAGCAGCCGCGGTAATACGGAGGGGGCTAGCGTTGTTCGGAATTACTGGGCGTAAAGCGCGCGTAGGCGGCTTTGTAAGTTAGAGGTGAAAGCCCGGAGCTCAACTCCGGAACTGCCTTTAAGACTGCATCGCTAGAATTGTGGAGAGGTGAGTGGAATTCCGAGTGTAGAGGTGAAATTCGTAGATATTCGGAAGAACACCAGTGGCGAAGGCGACTCACTGGACACATATTGACGCTGAGGTGCGAAAGCGTGGGGAGCAAACAGGATTAGAAACCCTGGTAGTCCGT
Otu141	179	0.272727	Proteobacteria	1	Alphaproteobacteria	1	Sphingomonadales	0.98	Sphingomonadaceae	0.9604	Sphingomonas	0.9412	Sphingomonas_endophytica	0.4518	Sphingomonas endophytica	NR_117869	99	GAGTGTCAGCAGCCGCGGTAATACGGAGGGGGCTAGCGTTGTTCGGAATTACTGGGCGTAAAGCGCACGTAGGCGGCTTTGTAAGTCAGGGGTGAAAGCCTGGAGCTCAACTCCAGAACTGCCTTTGAGACTGCATCGCTTGAATCCGGGAGAGGTAAGTGGAATTCCGAGTGTAGAGGTGAAATTCGTAGATATTCGGAAGAACACCAGTGGCGAAGGCGGCTTACTGGACCGGAATTGACGCTGAGGTGCGAAAGCGTGGGGAGCAAACAGGATTAGATACCCTCGTAGTCCGT
Otu166	47	0.038961	Proteobacteria	1	Alphaproteobacteria	1	Sphingomonadales	1	Sphingomonadaceae	1	Sphingomonas	0.59	Sphingomonas_starnbergensis	0.0826	Sphingomonas starnbergensis	NR_118124	97	GAGTGCCAGCCGCCGCGGTAATACGGAGGGGGCTAGCGTTGTTCGGAATTACTGGGCGTAAAGCGCACGTAGGCGGCTTTTTAAGTCAGAGGTGAAAGCCCGGGGCTCAACTCCGGAACTGCCTTTGAGACTGGAAGGCTTGAACGTCGGAGAGGTGAGTGGAATTCCGAGTGTAGAGGTGAAATTCGTAGATATTCGGAAGAACACCAGTGGCGAAGGCGGCTCACTGGACGACTGTTGACGCTGAGGTGCGAAAGCGTGGGGAGCAAACAGGATTAGAAACCCTAGTAGTCCGT
Otu17	2089	0.701299	Proteobacteria	1	Alphaproteobacteria	1	Sphingomonadales	1	Sphingomonadaceae	1	Sphingomonas	1	Sphingomonas_faeni	0.42	Sphingomonas panaciterrae	NR_146851	99	GAGTGTCAGCAGCCGCGGTAATACGGAGGGAGCTAGCGTTATTCGGAATTACTGGGCGTAAAGCGCACGTAGGCGGCTTTGTAAGTAAGAGGTGAAAGCCCAGAGCTCAACTCTGGAATTGCCTTTTAGACTGCATCGCTTGAATCATGGAGAGGTCAGTGGAATTCCGAGTGTAGAGGTGAAATTCGTAGATATTCGGAAGAACACCAGTGGCGAAGGCGGCTGACTGGACATGTATTGACGCTGAGGTGCGAAAGCGTGGGGAGCAAACAGGATTAGAAACCCTCGTAGTCCGT
Otu243	28	0.103896	Proteobacteria	1	Alphaproteobacteria	1	Sphingomonadales	1	Sphingomonadaceae	1	Sphingomonas	0.98	Sphingomonas_sediminicola	0.4704	Sphingomonas sediminicola	NR_132332	97	GAGTGCCAGCAGCCGCGGTAATACGGAGGGGGCTAGCGTTGTTCGGAATTACTGGGCGTAAAGCGCACGTAGGCGGCTTTGTAAGTTAGAGGTGAAAGCCCAGGGCTCAACCCTGGAATTGCCTTTAAGACTGCATCGCTCGAATCATGGAGAGGTGAGTGGAATTCCGAGTGTAGAGGTGAAATTCGTAGATATTCGGAAGAACACCAGTGGCGAAGGCGACTCACTGGACATGTATTGACGCTGAGGTGCGAAAGCGTGGGGAGCAAACAGGATTAGAAACCCGAGTAGTCCGT
Otu339	71	0.272727	Proteobacteria	1	Alphaproteobacteria	1	Sphingomonadales	1	Sphingomonadaceae	1	Sphingomonas	1	Sphingomonas_kaistensis	0.81	Sphingomonas kaistensis	NR_043171	98	GAGTGTCAGCCGCCGCGGTAATACGGAGGGGGCTAGCGTTGTTCGGAATTACTGGGCGTAAAGCGCACGTAGGCGGCTTTGTAAGTTAGAGGTGAAAGCCCAGAGCTCAACTCTGGAACTGCCTTTAAGACTGCATCGCTTGAATCATGGAGAGGTTAGTGGAATTCCGAGTGTAGAGGTGAAATTCGTAGATATTCGGAAGAACACCAGTGGCGAAGGCGACTAACTGGACATGTATTGACGCTGAGGTGCGAAAGCGTGGGGAGCAAACAGGATTAGAAACCCCTGTAGTCCGT
Otu418	69	0.207792	Proteobacteria	1	Alphaproteobacteria	1	Sphingomonadales	0.99	Sphingomonadaceae	0.9801	Sphingomonas	0.9703	Sphingomonas_cynarae	0.1844	Sphingomonas echinoides	NR_113806	97	GAGTGTCAGCCGCCGCGGTAATACGGAGGGAGCTAGCGTTATTCGGAATTACTGGGCGTAAAGCGCACGTAGGCGGCTTTGTAAGTTAGAGGTGAAAGCCCAGAGCTCAACTCTGGAATTGCCTTTGATACTGCATCGCTTGAATCCAGGAGAGGTGAGTGGAATTCCGAGTGTAGAGGTGAAATTCGTAGATATTCGGAAGAACACCAGTGGCGAAGGCGGCTCACTGGACTGGTATTGACGCTGAGGTGCGAAAGCGTGGGGAGCAAACAGGATTAGATACCCTCGTAGTCCGT
Otu425	67	0.220779	Proteobacteria	1	Alphaproteobacteria	1	Sphingomonadales	1	Sphingomonadaceae	1	Sphingomonas	0.83	Sphingomonas_astaxanthinifaciens	0.2822	Sphingomonas lacus	NR_137209	98	GAGTGCCAGCAGCCGCGGTAATACGGAGGGGGCTAGCGTTGTTCGGAATTACTGGGCGTAAAGCGCACGTAGGCGGCTTGGTAAGTTAGAGGTGAAAGCCCGGGGCTCAACTCCGGAACTGCCTTTAAGACTGCTTCGCTTGAATCATGGAGAGGTCAGTGGAATTCCGAGTGTAGAGGTGAAATTCGTAGATATTCGGAAGAACACCAGTGGCGAAGGCGACTGACTGGACATGTATTGACGCTGAGGTGCGAAAGCGTGGGGAGCAAACAGGATTAGATACCCGAGTAGTCCGT
Otu467	23	0.0519481	Proteobacteria	1	Alphaproteobacteria	1	Sphingomonadales	0.83	Sphingomonadaceae	0.6806	Sphingomonas	0.5445	Sphingomonas_oligoaromativorans	0.1307	Sphingomonas polyaromaticivorans	NR_116029	96	GAGTGTCAGCAGCCGCGGTAATACGGAGGGGGCTAGCGTTGTTCGGAATTACTGGGCGTAAAGCGCACGTAGGCGGCTTGGTAAGTTAGAGGTGAAAGCCCAGGGCTCAACCCTGGAATTGCCTTTAAGACTGCCGAGCTAGTAGGTGAGAGAGGTGAGTGGAATTCCGAGTGTAGAGGTGAAATTCGTAGATATTCGGAAGAACACCAGTGGCGAAGGCGGCTCACTGGCTCATTCTAGACGCTGAGGTGCGAAAGCGTGGGGAGCAAACAGGATTAGAAACCCTAGTAGTCCGT
Otu495	22	0.0519481	Proteobacteria	1	Alphaproteobacteria	1	Sphingomonadales	0.97	Sphingomonadaceae	0.9409	Sphingomonas	0.6398	Sphingomonas_changbaiensis	0.2175	Sphingomonas changbaiensis	NR_116415	97	GAGTGTCAGCAGCCGCGGTAATACGGAGGGGGCTAGCGTTGTTCGGAATTACTGGGCGTAAAGCGCGCGTAGGCGGCTTTGTAAGTCAGAGGTGAAAGCCCGGAGCTCAACTTCGGAATAGCCTTTGAGACTGCATCGCTTGAATCCGGGAGAGGTGAGTGGAATTCCGAGTGTAGAGGTGAAATTCGTAGATATTCGGAAGAACACCAGTGGCGAAGGCGGCTCACTGGACCGGCATTGACGCTGAGGTGCGAAAGCGTGGGGAGCAAACAGGATTAGAAACCCCCGTAGTCCGT
Otu61	1912	0.792208	Proteobacteria	1	Alphaproteobacteria	1	Sphingomonadales	0.98	Sphingomonadaceae	0.9604	Sphingomonas	0.9412	Sphingomonas_insulae	0.2729	Sphingomonas kyungheensis	NR_118263	99	GAGTGTCAGCCGCCGCGGTAATACGGAGGGAGCTAGCGTTGTTCGGAATTACTGGGCGTAAAGCGCACGTAGGCGGCTTTGTAAGTTAGAGGTGAAAGCCTGGAGCTCAACTCCAGAATTGCCTTTAAGACTGCATCGCTTGAATCCAGGAGAGGTGAGTGGAATTCCGAGTGTAGAGGTGAAATTCGTAGATATTCGGAAGAACACCAGTGGCGAAGGCGGCTCACTGGACTGGTATTGACGCTGAGGTGCGAAAGCGTGGGGAGCAAACAGGATTAGAAACCCTAGTAGTCCGT
Otu356	16	0.012987	Proteobacteria	1	Alphaproteobacteria	1	Sphingomonadales	0.98	Sphingomonadaceae	0.9604	Sphingorhabdus	0.2977	Sphingorhabdus_rigui	0.0298	Sphingomonas sp.	CP032829	100	GAGTGCCAGCAGCCGCGGTAATACGGAGGGGGCTAGCGTTATTCGGAATTACTGGGCGTAAAGCGTACGTAGGCGGTGGTTCAAGTCAGAGGTGAAAGCCCGGAGCTCAACTCCGGAACTGCCTTTGAAACTAGATCGCTAGAACATCGGAGAGGTAAGTGGAATTCCGAGTGTAGAGGTGAAATTCGTAGATATTCGGAAGAACACCAGTGGCGAAGGCGGCTTACTGGACGATTGTTGACGCTGAGGTACGAAAGCGTGGGGAGCAAACAGGATTAGATACCCTAGTAGTCCGT
Otu237	26	0.0779221	Proteobacteria	1	Alphaproteobacteria	1	Sphingomonadales	1	Sphingomonadaceae	0.99					Sphingomonas montis	NR_165765	97	GAGTGCCAGCCGCCGCGGTAATACGGAGGGGGCTAGCGTTGTTCGGAATTACTGGGCGTAAAGCGCACGTAGGCGGCTTTGCAAGTTAGAGGTGAAAGCCCGGGGCTCAACCCCGGAATTGCCTTTAAGACTGCAGGGCTAGAATCCAGGAGAGGTGAGTGGAATTCCGAGTGTAGAGGTGAAATTCGTAGATATTCGGAAGAACACCAGTGGCGAAGGCGGCTCACTGGACTGGTATTGACGCTGAGGTGCGAAAGCGTGGGGAGCAAACAGGATTAGAAACCCCAGTAGTCCGT
Otu284	24	0.038961	Proteobacteria	1	Alphaproteobacteria	1	Sphingomonadales	0.83							Erythrobacter sp.	MK346176	98	GAGTGTCAGCCGCCGCGGTAATACGGAGGGGGCTAGCGTTGTTCGGAAATACTGGGCGTAAAGCGCACGTAGGCGGTGAAGTAAGTCAGAGGTGAAATCCCAGGGCTCAACCCTGGAACTGCCTTTGAAACTGCTACACTAGAATCATGGAGAGGTCAGTGGAATTCCGAGTGTAGAGGTGAAATTCGTAGATATTCGGAAGAACACCAGTGGCGAAGGCGACTGACTGGACATGTATTGACGCTGAGGTGCGAAAGCGTGGGGAGCAAACAGGATTAGAAACCCCTGTAGTCCGT
Otu108	203	0.324675	Proteobacteria	0.9	Alphaproteobacteria										Uncultured bacterium	KX022256	99	GAGTGTCAGCAGCCGCGGTAATACGGAGAGGGCTAGCGTTATTCGGAATTATTGGGCGTAAAGAGCGCGTAGGCTGATTAGTAAGTTAAGAGTGAAATCCCAGAGCTCAACTTTGGAATTGCTTTTAAAACTGCTAATCTAGAGATTGAAAGAGGATAGAGGAATTCCTAGTGTAGAGGTGAAATTCGTAAATATTAGGAGGAACACCAGTGGCGAAGGCGTCTATCTGGTTCAAATCTGACGCTGATGCGCGAAGGCGTGGGGAGCAAACAGGATTAGATACCCGCGTAGTCCGT
Otu38	698	0.883117	Proteobacteria	1	Betaproteobacteria	1	Burkholderiales	1	Alcaligenaceae	1	Achromobacter	0.81	Achromobacter_anxifer	0.1377	Achromobacter xylosoxidans	NR_118403	99	GAGTGCCAGCAGCCGCGGTAATACGTAGGGTGCAAGCGTTAATCGGAATTACTGGGCGTAAAGCGTGCGCAGGCGGTTCGGAAAGAAAGATGTGAAATCCCAGAGCTTAACTTTGGAACTGCATTTTTAACTACCGGGCTAGAGTGTGTCAGAGGGAGGTGGAATTCCGCGTGTAGCAGTGAAATGCGTAGATATGCGGAGGAACACCGATGGCGAAGGCAGCCTCCTGGGATAACACTGACGCTCATGCACGAAAGCGTGGGGAGCAAACAGGATTAGAAACCCTTGTAGTCCGT
Otu338	63	0.0779221	Proteobacteria	1	Betaproteobacteria	1	Burkholderiales	1	Alcaligenaceae	1	Advenella	0.55	Advenella_mimigardefordensis	0.187	Pigmentiphaga aceris	NR_157990	98	GAGTGTCAGCAGCCGCGGTAATACGTAGGGTGCAAGCGTTAATCGGAATTACTGGGCGTAAAGCGTGCGCAGGCGGTTCGGAAAGAAAGATGTGAAATCCCAGGGCTCAACCTTGGAACTGCATTTTTAACTACCGGACTAGAGTATGTCAGAGGGAGGTGGAATTCCACGTGTAGCAGTGAAATGCGTAGATATGTGGAGGAACACCGATGGCGAAGGCAGCCTCCTGGGATAATACTGACGCTCATGCACGAAAGCGTGGGGAGCAAACAGGATTAGAAACCCTTGTAGTCCGT
Otu369	34	0.012987	Proteobacteria	1	Betaproteobacteria	1	Burkholderiales	1	Alcaligenaceae	1	Advenella	1	Advenella_faeciporci	1	Advenella faeciporci	NR_113190	99	GAGTGTCAGCAGCCGCGGTAATACGTAGGGTGCAAGCGTTAATCGGAATTACTGGGCGTAAAGCGTGCGCAGGCGGTTCGGAAAGAAGGATGTGAAATCCCAGGGCTCAACCTTGGAACTGCATTCTTAACTACCGGACTAGAGTATGTCAGAGGGGGGTAGAATTCCGCGTGTAGCAGTGAAATGCGTAGATATGCGGAGGAATACCGATGGCGAAGGCAGCCCCCTGGGATAATACTGACGCTCATGCACGAAAGCGTGGGTAGCAAACAGGATTAGAAACCCTAGTAGTCCGT
Otu215	62	0.155844	Proteobacteria	1	Betaproteobacteria	1	Burkholderiales	1	Burkholderiaceae	1	Cupriavidus	1	Cupriavidus_necator	0.43	Cupriavidus necator	NR_102851	99	GAGTGTCAGCAGCCGCGGTAATACGTAGGGTGCGAGCGTTAATCGGAATTACTGGGCGTAAAGCGTGCGCAGGCGGTTTTGTAAGACAGGCGTGAAATCCCCGAGCTCAACTTGGGAATGGCGCTTGTGACTGCAAGGCTAGAGTATGTCAGAGGGGGGTAGAATTCCACGTGTAGCAGTGAAATGCGTAGAGATGTGGAGGAATACCGATGGCGAAGGCAGCCCCCTGGGACGTCACTGACGCTCATGCACGAAAGCGTGGGGAGCAAACAGGATTAGATACCCGAGTAGTCCGT
Otu389	13	0.0779221	Proteobacteria	1	Betaproteobacteria	1	Burkholderiales	1	Burkholderiaceae	0.99	Cupriavidus	0.9801	Cupriavidus_plantarum	0.2156	Cupriavidus metallidurans	NR_114128	99	GAGTGTCAGCAGCCGCGGTAATACGTAGGGTGCGAGCGTTAATCGGAATTACTGGGCGTAAAGCGTGCGCAGGCGGTTTTGTAAGACAGGCGTGAAATCCCCGGGCTTAACCTGGGAATTGCGCTTGTGACTGCAAGGCTAGAGTGCGTCAGAGGGGGGTAGAATTCCACGTGTAGCAGTGAAATGCGTAGAGATGTGGAGGAATACCGATGGCGAAGGCAGCCCCCTGGGACGTGACTGACGCTCATGCACGAAAGCGTGGGGAGCAAACAGGATTAGAAACCCGTGTAGTCCGT
Otu95	108	0.12987	Proteobacteria	1	Betaproteobacteria	1	Burkholderiales	1	Burkholderiaceae	1	Lautropia	1	Lautropia_mirabilis	1	Lautropia mirabilis	NR_104897	99	GAGTGCCAGCAGCCGCGGTAATACGTAGGGTGCAAGCGTTAATCGGAATTACTGGGCGTAAAGAGTGCGCAGGCGGTTTTGCAAGACCGATGTGAAATCCCCGGGCTTAACCTGGGAACTGCATTGGTGACTGCAAGGCTAGAGTGTGTCAGAGGGAGGTGGAATTCCGCATGTAGCAGTGAAATGCGTAGATATGCGGAGGAACACCGATGGCGAAGGCAGCCTCCTGGGATAACACTGACGCTCATGCACGAAAGCGTGGGGAGCAAACAGGATTAGAAACCCGAGTAGTCCGT
Otu100	490	0.272727	Proteobacteria	1	Betaproteobacteria	0.98	Burkholderiales	0.9604	Burkholderiales_incertae_sedis	0.8836	Aquabacterium	0.804	Aquabacterium_commune	0.7156	Aquabacterium commune	MN684250	99	GAGTGCCAGCAGCCGCGGTAATACGTAGGGTGCGAGCGTTAATCGGAATTACTGGGCGTAAAGCGTGCGCAGGCGGCTTTGCAAGACAGATGTGAAATCCCCGGGCTCAACCTGGGAACTGCATTTGTGACTGCAAGGCTAGAGTACGGTAGAGGGGGATGGAATTCCGCGTGTAGCAGTGAAATGCGTAGATATGCGGAGGAACACCAATGGCGAAGGCAATCCCCTGGACCTGTACTGACGCTCATGCACGAAAGCGTGGGGAGCAAACAGGATTAGAAACCCGAGTAGTCCGT
Otu146	48	0.168831	Proteobacteria	1	Betaproteobacteria	1	Burkholderiales	1	Burkholderiales_incertae_sedis	0.96	Tepidimonas	0.9024	Tepidimonas_fonticaldi	0.8392	Tepidimonas fonticaldi	NR_109514	99	GAGTGCCAGCAGCCGCGGTAATACGTAGGGTGCGAGCGTTAATCGGAATTACTGGGCGTAAAGCGTGCGCAGGCGGTCTTGTAAGACAGAGGTGAAATCCCTGGGCTCAACCTAGGAATGGCCTTTGTGACTGCAAGGCTGGAGTGCGGCAGAGGGGGATGGAATTCCGCGTGTAGCAGTGAAATGCGTAGATATGCGGAGGAACACCGATGGCGAAGGCAGTCCCCTGGGCCTGCACTGACGCTCATGCACGAAAGCGTGGGGAGCAAACAGGATTAGAAACCCTTGTAGTCCGT
Otu343	284	0.441558	Proteobacteria	1	Betaproteobacteria	1	Burkholderiales	1	Comamonadaceae	0.86	Acidovorax	0.4988	Acidovorax_wautersii	0.2344	Acidovorax wautersii	NR_118410	99	GAGTGCCAGCCGCCGCGGTAATACGTAGGGTGCGAGCGTTAATCGGAATTACTGGGCGTAAAGCGTGCGCAGGCGGTGATGTAAGACAGATGTGAAATCCCCGGGCTCAACCTGGGAACTGCATTTGTGACTGCATCGCTGGAGTGCGTCAGAGGGGGATGGAATTCCGCGTGTAGCAGTGAAATGCGTAGATATGCGGAGGAACACCGATGGCGAAGGCAATCCCCTGGGCCTGCACTGACGCTCATGCACGAAAGCGTGGGGAGCAAACAGGATTAGAAACCCTAGTAGTCCGT
Otu18	1615	0.0519481	Proteobacteria	1	Betaproteobacteria	1	Burkholderiales	0.99	Comamonadaceae	0.9801	Comamonas	0.8919	Comamonas_zonglianii	0.3211	Comamonas sediminis	NR_149789	99	GAGTGTCAGCAGCCGCGGTAATACGTAGGGTGCGAGCGTTAATCGGAATTACTGGGCGTAAAGCGTGCGCAGGCGGTTATGTAAGACAGAGGTGAAATCCCCGGGCTCAACCTGGGAACGGCCTTTGTGACTGCATGGCTAGAGTGCGGCAGAGGGGGATGGAATTCCGCGTGTAGCAGTGAAATGCGTAGATATGCGGAGGAACACCGATGGCGAAGGCAATCCCCTGGGCCTGCACTGACGCTCATGCACGAAAGCGTGGGGAGCAAACAGGATTAGAAACCCTAGTAGTCCGT
Otu46	542	0.402597	Proteobacteria	1	Betaproteobacteria	1	Burkholderiales	1	Comamonadaceae	1	Comamonas	0.9	Comamonas_composti	0.306	Comamonas nitrativorans	NR_025376	99	GAGTGTCAGCAGCCGCGGTAATACGTAGGGTGCAAGCGTTAATCGGAATTACTGGGCGTAAAGCGTGCGCAGGCGGTTTTGTAAGACAGTGGTGAAATCCCCGGGCTCAACCTGGGAACTGCCATTGTGACTGCAAGGCTGGAGTGCGGCAGAGGGGGATGGAATTCCGCGTGTAGCAGTGAAATGCGTAGATATGCGGAGGAACACCGATGGCGAAGGCAATCCCCTGGGCCTGCACTGACGCTCATGCACGAAAGCGTGGGGAGCAAACAGGATTAGATACCCGAGTAGTCCGT
Otu489	91	0.441558	Proteobacteria	1	Betaproteobacteria	1	Burkholderiales	0.96	Comamonadaceae	0.8352	Comamonas	0.5011	Comamonas_jiangduensis	0.1403	Comamonas jiangduensis	NR_109655	99	GAGTGCCAGCCGCCGCGGTAATACGTAGGGTGCAAGCGTTAATCGGAATTACTGGGCGTAAAGCGTGCGCAGGCGGTTTTGTAAGACAGAGGTGAAATCCCCGGGCTCAACCTGGGAACTGCCTTTGTGACTGCAAGGCTAGAGTACGGCAGAGGGGGATGGAATTCCGCGTGTAGCAGTGAAATGCGTAGATATGCGGAGGAACACCGATGGCGAAGGCAATCCCCTGGGCCTGTACTGACGCTCATGCACGAAAGCGTGGGGAGCAAACAGGATTAGAAACCCTTGTAGTCCGT
Otu411	171	0.337662	Proteobacteria	1	Betaproteobacteria	1	Burkholderiales	0.99	Comamonadaceae	0.9108	Curvibacter	0.2277	Curvibacter_delicatus	0.0569	Acidovorax temperans	NR_028715	99	GAGTGCCAGCCGCCGCGGTAATACGTAGGGTGCAAGCGTTAATCGGAATTACTGGGCGTAAAGCGTGCGCAGGCGGTTATATAAGACAGATGTGAAATCCCCGGGCTCAACCTGGGAACTGCATTTGTGACTGTATAGCTAGAGTACGGCAGAGGGGGATGGAATTCCGCGTGTAGCAGTGAAATGCGTAGATATGCGGAGGAACACCGATGGCGAAGGCAATCCCCTGGGCCTGTACTGACGCTCATGCACGAAAGCGTGGGGAGCAAACAGGATTAGATACCCGTGTAGTCCGT
Otu47	1021	0.909091	Proteobacteria	1	Betaproteobacteria	0.96	Burkholderiales	0.9216	Comamonadaceae	0.8202	Delftia	0.5578	+	Bacteria	Delftia tsuruhatensis	NR_113870	99	GAGTGTCAGCAGCCGCGGTAATACGTAGGGTGCGAGCGTTAATCGGAATTACTGGGCGTAAAGCGTGCGCAGGCGGTTATGTAAGACAGATGTGAAATCCCCGGGCTCAACCTGGGAACTGCATTTGTGACTGCATGGCTAGAGTACGGTAGAGGGGGATGGAATTCCGCGTGTAGCAGTGAAATGCGTAGATATGCGGAGGAACACCGATGGCGAAGGCAATCCCCTGGACCTGTACTGACGCTCATGCACGAAAGCGTGGGGAGCAAACAGGATTAGATACCCTTGTAGTCCGT
Otu142	313	0.298701	Proteobacteria	1	Betaproteobacteria	1	Burkholderiales	1	Comamonadaceae	0.99	Polaromonas	0.5346	Polaromonas_aquatica	0.1497	Polaromonas jejuensis	NR_114301	98	GAGTGTCAGCCGCCGCGGTAATACGTAGGGTGCAAGCGTTAATCGGAATTACTGGGCGTAAAGCGTGCGCAGGCGGTTATGTAAGACAGTTGTGAAATCCCCGGGCTCAACCTGGGAATTGCATCTGTGACTGCATAGCTAGAGTACGGTAGAGGGGGATGGAATTCCGCGTGTAGCAGTGAAATGCGTAGATATGCGGAGGAACACCGATGGCGAAGGCAATCCCCTGGACCTGTACTGACGCTCATGCACGAAAGCGTGGGGAGCAAACAGGATTAGAAACCCGAGTAGTCCGT
Otu414	36	0.103896	Proteobacteria	1	Betaproteobacteria	1	Burkholderiales	1	Comamonadaceae	0.94	Schlegelella	0.7802	Schlegelella_thermodepolymerans	0.3277	Schlegelella thermodepolymerans	NR_025673	99	GAGTGTCAGCAGCCGCGGTAATACGTAGGGTGCGAGCGTTAATCGGAATTACTGGGCGTAAAGCGTGCGCAGGCGGTTGTGCAAGACAGATGTGAAATCCCCGGGCTTAACCTGGGAACTGCATTTGTGACTGCACGGCTGGAGTGCGGCAGAGGGGAGTGGAATTCCGCGTGTAGCAGTGAAATGCGTAGATATGCGGAGGAACACCGATGGCGAAGGCAGCTCCCTGGGCCTGCACTGACGCTCATGCACGAAAGCGTGGGGAGCAAACAGGATTAGATACCCTGGTAGTCCGT
Otu130	138	0.181818	Proteobacteria	1	Betaproteobacteria	1	Burkholderiales	1	Oxalobacteraceae	1	Duganella	0.97	Duganella_phyllosphaerae	0.3783	Duganella rivus	NR_170538	99	GAGTGTCAGCAGCCGCGGTAATACGTAGGGTGCAAGCGTTAATCGGAATTACTGGGCGTAAAGCGTGCGCAGGCGGTTTTGTAAGACTGTCGTGAAATCCCCGGGCTCAACCTGGGAATGGCGATGGTGACTGCAAGGCTAGAGTTTGGCAGAGGGGGGTAGAATTCCACGTGTAGCAGTGAAATGCGTAGATATGTGGAGGAACACCGATGGCGAAGGCAGCCCCCTGGGTCAAAACTGACGCTCATGCACGAAAGCGTGGGGAGCAAACAGGATTAGAAACCCTAGTAGTCCGT
Otu138	222	0.428571	Proteobacteria	1	Betaproteobacteria	1	Burkholderiales	1	Oxalobacteraceae	0.99	Herbaspirillum	0.9702	Herbaspirillum_aquaticum	0.2037	Herbaspirillum chlorophenolicum	NR_114143	99	GAGTGCCAGCAGCCGCGGTAATACGTAGGGTGCAAGCGTTAATCGGAATTACTGGGCGTAAAGCGTGCGCAGGCGGTTGTGTAAGTCAGATGTGAAATCCCCGGGCTCAACCTGGGAATTGCATTTGAGACTGCACGGCTAGAGTGTGTCAGAGGGGGGTAGAATTCCACGTGTAGCAGTGAAATGCGTAGATATGTGGAGGAATACCGATGGCGAAGGCAGCCCCCTGGGATAACACTGACGCTCATGCACGAAAGCGTGGGGAGCAAACAGGATTAGAAACCCGTGTAGTCCGT
Otu200	43	0.0779221	Proteobacteria	1	Betaproteobacteria	1	Burkholderiales	1	Oxalobacteraceae	0.84	Herbaspirillum	0.5712	Herbaspirillum_lusitanum	0.2342	Herbaspirillum lusitanum	NR_028859	98	GAGTGTCAGCAGCCGCGGTAATACGTAGGGTGCAAGCGTTAATCGGAATTACTGGGCGTAAAGCGTGCGCAGGCGGTTATGCAAGACCGATGTGAAATCCCCGGGCTCAACCTGGGAATTGCATTAGTGACTGCATGGCTAGAGTGTGTCAGAGGGGGGTAGAATTCCACGTGTAGCAGTGAAATGCGTAGATATGTGGAGGAATACCGATGGCGAAGGCAGCCCCCTGGGATAACACTGACGCTCATGCACGAAAGCGTGGGGAGCAAACAGGATTAGATACCCGTGTAGTCCGT
Otu248	26	0.116883	Proteobacteria	1	Betaproteobacteria	1	Burkholderiales	1	Oxalobacteraceae	1	Massilia	0.96	Massilia_dura	0.3264	Massilia buxea	NR_159161	99	GAGTGTCAGCAGCCGCGGTAATACGTAGGGTGCAAGCGTTAATCGGAATTACTGGGCGTAAAGCGTGCGCAGGCGGTTTTGTAAGTCTGTTGTGAAATCCCCGGGCTTAACCTGGGAATGGCAATGGAGACTGCAAGGCTAGAGTTTGGCAGAGGGGGGTAGAATTCCACGTGTAGCAGTGAAATGCGTAGAGATGTGGAGGAACACCGATGGCGAAGGCAGCCCCCTGGGTCAAGACTGACGCTCATGCACGAAAGCGTGGGGAGCAAACAGGATTAGATACCCGAGTAGTCCGT
Otu28	1428	0.662338	Proteobacteria	1	Betaproteobacteria	1	Burkholderiales	1	Oxalobacteraceae	1	Massilia	1	Massilia_aurea	0.36	Massilia aurea	NR_042502	99	GAGTGTCAGCCGCCGCGGTAATACGTAGGGTGCAAGCGTTAATCGGAATTACTGGGCGTAAAGCGTGCGCAGGCGGTTTTGTAAGTCTGACGTGAAATCCCCGGGCTCAACCTGGGAATTGCGTTGGAGACTGCAAGGCTAGAATCTGGCAGAGGGGGGTAGAATTCCACGTGTAGCAGTGAAATGCGTAGAGATGTGGAGGAACACCGATGGCGAAGGCAGCCCCCTGGGTCAAGATTGACGCTCATGCACGAAAGCGTGGGGAGCAAACAGGATTAGAAACCCTTGTAGTCCGT
Otu69	972	0.701299	Proteobacteria	1	Betaproteobacteria	1	Burkholderiales	1	Oxalobacteraceae	1	Massilia	1	Massilia_brevitalea	0.26	Massilia suwonensis	NR_116872	99	GAGTGCCAGCAGCCGCGGTAATACGTAGGGTGCAAGCGTTAATCGGAATTACTGGGCGTAAAGCGTGCGCAGGCGGTTTTGTAAGTCTGTCGTGAAAGCCCCGGGCTCAACCTGGGAATTGCGATGGAGACTGCAAGGCTTGAATCTGGCAGAGGGGGGTAGAATTCCACGTGTAGCAGTGAAATGCGTAGAGATGTGGAGGAACACCGATGGCGAAGGCAGCCCCCTGGGTCAAGATTGACGCTCATGCACGAAAGCGTGGGGAGCAAACAGGATTAGATACCCCCGTAGTCCGT
Otu24	1211	0.896104	Proteobacteria	1	Betaproteobacteria	1	Burkholderiales	0.97	Oxalobacteraceae	0.9312	Undibacterium	0.8846	Undibacterium_oligocarboniphilum	0.7962	Undibacterium oligocarboniphilum	NR_117348	99	GAGTGTCAGCAGCCGCGGTAATACGTAGGGTGCAAGCGTTAATCGGAATTACTGGGCGTAAAGCGTGCGCAGGCGGTTTTGTAAGTCTGATGTGAAATCCCCGGGCTCAACCTGGGAACTGCATTGGAGACTGCAAGGCTAGAGTGTGTCAGAGGGGGGTAGAATTCCACGTGTAGCAGTGAAATGCGTAGAGATGTGGAGGAATACCGATGGCGAAGGCAGCCCCCTGGGATAACACTGACGCTCATGCACGAAAGCGTGGGGAGCAAACAGGATTAGAAACCCTAGTAGTCCGT
Otu154	68	0.116883	Proteobacteria	1	Betaproteobacteria	1	Hydrogenophilales	1	Hydrogenophilaceae	1	Hydrogenophilus	1	Hydrogenophilus_hirschii	0.55	Hydrogenophilus thermoluteolus	NR_113716	99	GAGTGTCAGCCGCCGCGGTAATACGTAGGGTGCGAGCGTTAATCGGATTTACTGGGCGTAAAGCGTGCGCAGGCGGCCCGTTAAGACAGGTGTGAAATCCCTGGGCTCAACCTAGGAATTGCGCTTGTGACTGGCGGGCTCGAGTACGGTAGAGGGGGGTGGAATTCCTGGTGTAGCAGTGAAATGCGTAGAGATCAGGAGGAACACCGATGGCGAAGGCAGCCCCCTGGGCCTGTACTGACGCTCATGCACGAAAGCGTGGGGAGCAAACAGGATTAGATACCCTTGTAGTCCGT
Otu420	36	0.12987	Proteobacteria	1	Betaproteobacteria	1	Neisseriales	1	Neisseriaceae	1	Neisseria	0.87	0	0	Neisseria elongata	NR_104944	99	GAGTGTCAGCAGCCGCGGTAATACGTAGGGTGCGAGCGTTAATCGGAATTACTGGGCGTAAAGCGAGCGCAGACGGTTACTTAAGCAGGATGTGAAATCCCCGGGCTCAACCTGGGAACTGCGTTCTGAACTGGGTAGCTAGAGTATGTCAGAGGGGGGTAGAATTCCACGTGTAGCAGTGAAATGCGTAGAGATGTGGAGGAATACCGATGGCGAAGGCAGCCCCCTGGGATAATACTGACGTTCATGCTCGAAAGCGTGGGTAGCAAACAGGATTAGAAACCCTAGTAGTCCGT
Otu50	450	0.376623	Proteobacteria	1	Betaproteobacteria	1	Neisseriales	1	Neisseriaceae	1	Neisseria	0.74	0	0	Neisseria mucosa	NR_117717	99	GAGTGTCAGCAGCCGCGGTAATACGTAGGGTGCGAGCGTTAATCGGAATTACTGGGCGTAAAGCGGGCGCAGACGGTTACTTAAGCAGGATGTGAAATCCCCGGGCTCAACCTGGGAACTGCGTTCTGAACTGGGTGACTAGAGTGTGTCAGAGGGAGGTAGAATTCCACGTGTAGCAGTGAAATGCGTAGAGATGTGGAGGAATACCGATGGCGAAGGCAGCCTCCTGGGATAACACTGACGTTCATGCCCGAAAGCGTGGGTAGCAAACAGGATTAGAAACCCTCGTAGTCCGT
Otu182	66	0.168831	Proteobacteria	0.99	Betaproteobacteria	0.9603	Neisseriales	0.749	Neisseriaceae	0.5842	Snodgrassella	0.1577	Snodgrassella_alvi	0.0426	Uncultured bacterium	KU506524	99	GAGTGTCAGCAGCCGCGGTAATACGTAGGGTGCAAGCGTTAATCGGAATTATTGGGCGTAAAGCGAGTGCAGACGGTTACTTAAGCCAGATGTGAAATCCCCAAGCTTAACTTGGGACGTGCATTTGGAACTGGGTGACTAGAGTGTGTCAGAGGGAGGTAGAATTCCACATGTAGCGGTGGAATGCGTAGAGATGTGGAGGAATACCGATGGCGAAGGCAGCCTCCTGGGATAACACTGACGTTGAGGCTCGAAAGCGTGGGGAGCAAACAGGATTAGATACCCGAGTAGTCCGT
Otu179	32	0.0909091	Proteobacteria	1	Betaproteobacteria	1	Rhodocyclales	1	Rhodocyclaceae	1	Dechloromonas	0.94	Dechloromonas_hortensis	0.4794	Dechloromonas hortensis	NR_042819	99	GAGTGCCAGCAGCCGCGGTAATACGTAGGGTGCGAGCGTTAATCGGAATTACTGGGCGTAAAGCGTGCGCAGGCGGTTTTGTAAGACAGGCGTGAAATCCCCGGGCTCAACCTGGGAACTGCGCTTGTGACTGCAAGGCTAGAGTACGGCAGAGGGGGGTGGAATTCCACGTGTAGCAGTGAAATGCGTAGAGATGTGGAGGAACACCAATGGCGAAGGCAGCCCCCTGGGTCGATACTGACGCTCATGCACGAAAGCGTGGGTAGCAAACAGGATTAGATACCCGTGTAGTCCGT
Otu109	227	0.12987	Proteobacteria	1	Betaproteobacteria	1	Rhodocyclales	0.98	Rhodocyclaceae	0.9604	Methyloversatilis	0.874	Methyloversatilis_universalis	0.7254	Methyloversatilis universalis	NR_043813	99	GAGTGCCAGCAGCCGCGGTAATACGTAGGGTGCGAGCGTTAATCGGAATTACTGGGCGTAAAGCGTGCGCAGGCGGTTGTGTAAGACAGGTGTGAAATCCCCGGGCTTAACCTGGGAACTGCGCTTGTGACTGCACAGCTAGAGTATGGCAGAGGGGGGTGGAATTCCACGTGTAGCAGTGAAATGCGTAGAGATGTGGAGGAACACCGATGGCGAAGGCAGCCCCCTGGGCCAATACTGACGCTCATGCACGAAAGCGTGGGGAGCAAACAGGATTAGAAACCCTAGTAGTCCGT
Otu294	28	0.012987	Proteobacteria	1	Betaproteobacteria	1	Sulfuricellales	0.37	Sulfuricellaceae	0.1369	Sulfuricella	0.0507	Sulfuricella_denitrificans	0.0187	Sulfuricella denitrificans	NR_121695	98	GAGTGTCAGCAGCCGCGGTAATACGTAGGGTGCGAGCGTTAATCGGAATTACTGGGCGTAAAGCGTGCGCAGGCGGTTTTGTAAGTCAGATGTGAAATCCCCGGGCTCAACCTGGGAACTGCGTTTGAAACTACAAGGCTAGAGTGTAGCAGAGGGGGGTAGAATTCCACGTGTAGCAGTGAAATGCGTAGAGATGTGGAGGAATACCAATGGCGAAGGCAGCCCCCTGGGTTAACACTGACGCTCATGCACGAAAGCGTGGGGAGCAAACAGGATTAGAAACCCTCGTAGTCCGT
Otu306	11	0.0649351	Proteobacteria	1	Deltaproteobacteria	1	Bdellovibrionales	0.99	Bacteriovoracaceae	0.9801	Peredibacter	0.9605	Peredibacter_starrii	0.9413	Peredibacter starrii	NR_024943	96	GAGTGTCAGCCGCCGCGGTAATACGAAGGGTCCAAGCGTTGTTCGGAATCATTGGGCGTAAAGCGCGCGCAGGCGGATCAGTAAGTCAGGTGTGAAATCTCGAAGCTCAACTTCGAAACTGCGCCTGAAACTACTAGTCTAGAGTGTCGGAGGGGGTAGGGGAATTTCACGTGTAGGGGTAAAATCCGTAGAGATGTGAAGGAACACCGGAGGCGAAGGCGCCTACCTGGACGACTACTGACGCTGAGGCGCGAAAGCGTGGGGAGCAAACAGGATTAGATACCCGTGTAGTCCGT
Otu517	13	0.025974	Proteobacteria	1	Deltaproteobacteria	0.99	Myxococcales	0.9801	Labilitrichaceae	0.9213	Labilithrix	0.866	Labilithrix_luteola	0.8141	Labilithrix luteola	NR_126182	95	GAGTGTCAGCAGCCGCGGTAAGACAGAGGGTGCAAACGTTGTTCGGAATTACTGGGCGTAAAGCGTGTGTAGGCGGTCTTGTAAGTCGGATGTGAAAGCCCCGGGCTCAACCCGGGAAGTGCACTCGATACTGCGAGACTTGAGTATCGGAGAGGTTGGTGGAATTCTCGGTGTAGAGGTGAAATTCGTAGATATCGAGAGGAACACCGGTGGCGAAAGCGGCCAACTGGACGAATACTGACGCTGAGACACGAAAGCGTGGGGAGCAAACAGGATTAGAAACCCTTGTAGTCCGT
Otu292	59	0.012987	Proteobacteria	1	Deltaproteobacteria	1	Myxococcales	1	Nannocystaceae	0.96	Nannocystis	0.5568	Nannocystis_exedens	0.1726	Enhygromyxa salina	NR_024807	95	GAGTGCCAGCAGCCGCGGTAATACGGAGGGTGCAAACGTTGCTCGGAATCATTGGGCGTAAAGCGCACGTAGGCGGCGAAGCAAGTTGGGTGTGAAAGCCCTGGGCTCAACCCAGGAAGTGCATTCAAAACTGCTTCGCTTGAATCTCGGAGGGGGTCAGAGAATTCCCGGTGTAGAGGTGAAATTCGTAGATATCGGGAGGAATACCAGTGGCGAAGGCGCTGACCTGGACGAAGATTGACGCTGAGGTGCGAAAGCGCGGGGAGCAAACAGGATTAGAAACCCTGGTAGTCCGT
Otu375	40	0.0519481	Proteobacteria	0.82	Deltaproteobacteria	0.41	Syntrophobacterales	0.0492	Syntrophaceae	0.0059	Desulfobacca	0.0007	Desulfobacca_acetoxidans	0.0001	Uncultured bacteriu	JF174570	98	GAGTGTCAGCCGCCGCGGTAAGACAGAGGGTGCAAGCGTTATTCGGAATTATTGGGCGTAAAGGGCGCGTAGGCGGCCCATCAAGTCGGATGTGAAAGCCCAGGGCTCAACCTTGGAAGTGCATCCGAAACTGATGAGCTAGAGTTCACGGAGAGGGTGGTGGAATTCCCAGTGTAGAGGTGAAATTCGTAGATATTGGGAGGAACACCGGTGGCGAAGGCGACCACCTGGACGGAAACTGACGCTGAGGCGCGAAAGCGTGGGTAGCAAACAGGATTAGATACCCTAGTAGTCCGT
Otu500	19	0.025974	Proteobacteria	1	Deltaproteobacteria	1	Syntrophobacterales	1	Syntrophobacteraceae	1	Desulfovirga	0.39	Desulfovirga_adipica	0.1521	Desulfovirga adipica	NR_036764	97	GAGTGTCAGCAGCCGCGGTAATACGGAGGGTGCGAGCGTTATTCGGAATTACTGGGCGTAAAGCGCGTGTAGGCGGGGGAGCAAGTCTGATGTGAAAGCCCCGGGCTTAACCCGGGAAGTGCATTGGAAACTGTTTTTCTTGAGTACTGGAGAGGAAGGGGGAATTCCCGGTGTAGAGGTGAAATTCGTAGAGATCGGGAGGAATACCAGTGGCGAAGGCGCCCTTCTGGACGGTTACTGACGCTGAGACGCGAAAGCGTGGGGAGCAAACAGGATTAGATACCCTCGTAGTCCGT
Otu127	35	0.038961	Proteobacteria	1	Epsilonproteobacteria	1	Campylobacterales	1	Campylobacteraceae	1	Campylobacter	1	Campylobacter_ureolyticus	1	Campylobacter ureolyticus	CP053832	99	GAGTGTCAGCCGCCGCGGTAATACGGGGGGTGCAAGCGTTACTCGGAATCACTGGGCGTAAAGGACGCGTAGGCGGATTATCAAGTCTTTTGTGAAATCTAGTGGCTTAACCACTAAACTGCTTAGGAAACTGATAGTCTAGAGTAGGGGAGAGGTAGATGGAATTCTTGGTGTAGGGGTAAAATCCGTAGAGATCAAGAAGAATACCCATTGCGAAAGCGATCTGCTGGAACCTAACTGACGCTGAGGCGTGAAAGCGTGGGTAGCAAACAGGATTAGATACCCTTGTAGTCCGT
Otu346	55	0.181818	Proteobacteria	1	Gammaproteobacteria	1	Aeromonadales	1	Aeromonadaceae	1	Aeromonas	1	Aeromonas_salmonicida_subsp._smithia	0.3	Aeromonas lacus	NR_136831	98	GAGTGTCAGCCGCCGCGGTAATACGGAGGGTGCAAGCGTTAATCGGAATTACTGGGCGTAAAGCGCACGCAGGCGGTTGGATAAGTTAGATGTGAAAGCCCCGGGCTCAACCTGGGAATTGCATTTAAAACTGTCCAGCTAGAGTCTTGTAGAGGGGGGTAGAATTCCAGGTGTAGCGGTGAAATGCGTAGAGATCTGGAGGAATACCGGTGGCGAAGGCGGCCCCCTGGACAAAGACTGACGCTCAGGTGCGAAAGCGTGGGGAGCAAACAGGATTAGAAACCCGAGTAGTCCGT
Otu273	20	0.0779221	Proteobacteria	1	Gammaproteobacteria	1	Aeromonadales	1	Succinivibrionaceae	1	Succinivibrio	1	Succinivibrio_dextrinosolvens	1	Succinivibrio dextrinosolvens	NR_026476	96	GAGTGTCAGCAGCCGCGGTAATACGGAGGGTGCAAGCGTTAATCGGAATAACTGGGCGTAAAGGGCATGCAGGCGGTTCATCAAGTAGGATGTGAAATCCCCGGGCTCAACCTGGGAACAGCATACTAAACTGGTGGACTAGAGTATTGCAGGGGGAGACGGAATTCCAGGTGTAGCGGTGGAATGCGTAGATATCTGGAAGAACACCAAAGGCGAAGGCAGTCTCCTGGGCAAATACTGACGCTCATATGCGAAAGCGTGGGTAGCAAACAGGATTAGAAACCCCCGTAGTCCGT
Otu433	39	0.012987	Proteobacteria	1	Gammaproteobacteria	0.97	Alteromonadales	0.1164	Alteromonadaceae	0.0116	Agarivorans	0.0012	Agarivorans_gilvus	0.0001	Uncultured bacterium	JQ046645	96	GAGTGTCAGCAGCCGCGGTAATACGGAGGGTGCGAGCGTTAATCGGAATTACTGGGCGTAAAGGGCACGCAGGCGGCGAGTTAAGTCAGATGTGAAATCCCCGGGCTTAACCTGGGAATGGCATTTGAAACTGGCTAGCTAGAGTTTCGTAGAGGGGGGTAGAATTCCAGGTGTAGCGGTGAAATGCGTAGATATCTGGAGGAATACCGGCGGCGAAGGCGGCCCCCTGGATGAAAACTGACGCTCAAGTGCGAAAGCGTGGGTAGCAAACAGGATTAGATACCCTTGTAGTCCGT
Otu271	30	0.0779221	Proteobacteria	1	Gammaproteobacteria	1	Alteromonadales	0.96	Alteromonadaceae	0.9216	Alishewanella	0.8847	Alishewanella_jeotgali	0.2566	Alishewanella aestuarii	NR_044344	99	GAGTGTCAGCAGCCGCGGTAATACGGAGGGTGCAAGCGTTAATCGGAATTACTGGGCGTAAAGCGCACGCAGGCGGCTTTTTAAGTCGGATGTGAAAGCCCCGGGCTCAACCTGGGAATTGCATCTGATACTGGGAAGCTAGAGTATGTGAGAGGGGGGTAGAATTCCAAGTGTAGCGGTGAAATGCGTAGAGATTTGGAGGAATACCAGTGGCGAAGGCGGCCCCCTGGCACAATACTGACGCTCAGGTGCGAAAGCGTGGGGAGCAAACAGGATTAGAAACCCTTGTAGTCCGT
Otu320	24	0.0909091	Proteobacteria	1	Gammaproteobacteria	1	Alteromonadales	1	Psychromonadaceae	1	Psychromonas	1	Psychromonas_arctica	0.37	Psychromonas marina	NR_114229	98	GAGTGTCAGCAGCCGCGGTAATACGGAGGGTGCGAGCGTTAATCGGAATTACTGGGCGTAAAGCGCGCGTAGGTGGTTAATTAAGTCAGATGTGAAATCCCAGGGCTCAACCTTGGAACTGCATTTGAAACTGGTTAACTAGAGTTTTGTAGAGGGTGGTAGAATTTCAGGTGTAGCGGTGAAATGCGTAGAGATCTGAAGGAATACCAGTGGCGAAGGCGGCCACCTGGACAAAGACTGACACTGAGGCGCGAAGGCGTGGGGAGCAAACGGGATTAGAAACCCTTGTAGTCCGT
Otu209	34	0.012987	Proteobacteria	0.87	Gammaproteobacteria	0.6003	Arenicellales	0.066	Arenicellaceae	0.0073	Arenicella	0.0008	Arenicella_xantha	0.0001	Uncultured bacterium	HQ396555	97	GAGTGTCAGCCGCCGCGGTAATACAGAGGGTGCAAGCGTTAATCGGAATTATTGGGCGTAAAGGGCTTGTAGGTGGTTGTATAAGTTAGATGTGAAAACCCTGGGCTTAACCTGGGACGTGCATTTAATACTGTATAACTAGAGTATAGTAGAGGAAAGGGGAATTCCTGGTGTAGCAGTGAAATGCGTAGAGATCAGGAGGAACATCGGTGGCGAAGGCGCCTTTCTGGACTAATACTGACACTGAGGAGCGAAGGCGTGGGGAGCAAACAGGATTAGAAACCCTAGTAGTCCGT
Otu59	332	0.12987	Proteobacteria	1	Gammaproteobacteria	1	Enterobacteriales	0.99	Enterobacteriaceae	0.9801	Arsenophonus	0.9703	Arsenophonus_nasoniae	0.9606	Arsenophonus nasoniae	NR_042811	99	GAGTGTCAGCCGCCGCGGTAATACGGAGGGTGCGAGCGTTAATCGGAATTACTGGGCGTAAAGGGCACGCAGGCGGTTAATTAAGTTGGATGTGAAATCCCCGGGCTTAACCTGGGAATGGCATTCAAGACTGGTTAGCTAGAGTCTTGTAGAGGGGGGTAGAATTCCATGTGTAGCGGTGAAATGCGTAGAGATGTGGAGGAATACCGGTGGCGAAGGCGGCCCCCTGGACAAAGACTGACGCTCATGTGCGAAAGCGTGGGGAGCAAACAGGATTAGAAACCCTAGTAGTCCGT
Otu125	93	0.038961	Proteobacteria	1	Gammaproteobacteria	1	Enterobacteriales	1	Enterobacteriaceae	1	Buchnera	0.98	0	0	Buchnera aphidicola	MT215476	99	GAGTGCCAGCCGCCGCGGTAATACGGAGGGTGCAAGCGTTAATCAGAATTACTGGGCGTAAAGAGCGCGTAGGTGGTTTTTTAAGTCAGATGTGAAATCCCTAGGCTCAACCTAGGAACTGCATTTGAAACTGAAAAACTAGAGTCTCGTAGAGGGAGGTAGAATTCTAGGTGTAGCGGTGAAATGCGTAGATATCTGGAGGAATACCTGTGGCGAAAGCGGCCTCCTAAACGAATACTGACACTGAGGTGCGAAAGCGTGGGGAGCAAACAGGATTAGAAACCCTCGTAGTCCGT
Otu301	23	0.012987	Proteobacteria	0.99	Gammaproteobacteria	0.9801	Enterobacteriales	0.9605	Enterobacteriaceae	0.9413	Buchnera	0.9225	0	0	Buchnera aphidicola	CP033012	99	GAGTGTCAGCCGCCGCGGTAATACGGAGGGTGCTAGCGTTAATCAGAATTACTGGGCGTAAAGAGCACGTAGGTGGTTTTTTAAGTCAGATGTGAAATCCCTAGGCTTAACCTAGGAACTGCATTTGAAACTAAAAAACTAGAGTTTCATAGAGGGAGGTAGAATTCTAGGTGTAGCGGTGAAATGCGTAGATATCTGGAGGAATACCTGTGGCGAAAGCGACCTCCTAAGTGATAACTGACACTGAGGTGCGAAAGCATGGGGAGCAAACAGGATTAGAAACCCTTGTAGTCCGT
Otu9	7564	0.324675	Proteobacteria	1	Gammaproteobacteria	1	Enterobacteriales	1	Enterobacteriaceae	1	Escherichia/Shigella	0.69	0	0	Escherichia marmotae	NR_136472	99	GAGTGTCAGCAGCCGCGGTAATACGGAGGGTGCAAGCGTTAATCGGAATTACTGGGCGTAAAGCGCACGCAGGCGGTTTGTTAAGTCAGATGTGAAATCCCCGGGCTCAACCTGGGAACTGCATCTGATACTGGCAAGCTTGAGTCTCGTAGAGGGGGGTAGAATTCCAGGTGTAGCGGTGAAATGCGTAGAGATCTGGAGGAATACCGGTGGCGAAGGCGGCCCCCTGGACGAAGACTGACGCTCAGGTGCGAAAGCGTGGGGAGCAAACAGGATTAGAAACCCTTGTAGTCCGT
Otu31	2214	0.649351	Proteobacteria	1	Gammaproteobacteria	1	Enterobacteriales	1	Enterobacteriaceae	1	Franconibacter	0.42			Pantoea beijingensis	NR_148578	99	GAGTGCCAGCAGCCGCGGTAATACGGAGGGTGCAAGCGTTAATCGGAATTACTGGGCGTAAAGCGCACGCAGGCGGTCTGTTAAGTCAGATGTGAAATCCCCGGGCTCAACCCGGGAACTGCATTTGAAACTGGCAGGCTTGAGTCTCGTAGAGGGGGGTAGAATTCCAGGTGTAGCGGTGAAATGCGTAGAGATCTGGAGGAATACCGGTGGCGAAGGCGGCCCCCTGGACGAAGACTGACGCTCAGGTGCGAAAGCGTGGGGAGCAAACAGGATTAGATACCCGCGTAGTCCGT
Otu429	20	0.103896	Proteobacteria	1	Gammaproteobacteria	0.99	Enterobacteriales	0.891	Enterobacteriaceae	0.8019	Pantoea	0.3127	Pantoea_deleyi	0.0407	Pantoea wallisii	NR_118122	95	GAGTGTCAGCCGCCGCGGTAATACGGAGGGTGCGAGCGTTAATCGGAATTACTGGGCGTAAAGGGCACGCAGGCGGTGCGTTAAGTCAGATGTGAAATCCCCGGGCTTAACCTGGGAACTGCATTTGAAACTGGCGCGCTGGAGTCTCGTAGAGGGAGGTGGAATTCCAGGTGTAGCGGTGAAATGCGTAGAGATCTGGAGGAATACCGGTGGCGAAGGCGGCCTCCTGGACGAAGACTGACGCTGAGGTGCGAAAGCGTGGGTAGCAAACAGGATTAGATACCCGAGTAGTCCGT
Otu3	132590	0.493506	Proteobacteria	1	Gammaproteobacteria	0.97	Enterobacteriales	0.6984	Enterobacteriaceae	0.5028	Photorhabdus	0.1207	Photorhabdus_asymbiotica_subsp._australis	0.0193	Sodalis-like	KM464198.1	99	GAGTGTCAGCAGCCGCGGTAATACGGAGGGTGCGAGCGTTAATCGGAATGACTGGGCGTAAAGGGCACGCAGGCGGTGCGTTAAGTCAGATGTGAAATCCCCGGGCTCAACCCGGGAACGGCATTTGAAACTGGCGAGCTGGAGTTTCGTAGAGGGGGGTAGAATTCCGGGTGTAGCGGTGAAATGCGTAGATATCCGGAGGAATACCGGTGGCGAAGGCGGCCCCCTGGACGAAGACTGACGCTGAGGTGCGAAAGCGTGGGGAGCAAACAGGATTAGAAACCCTAGTAGTCCGT
Otu181	120	0.233766	Proteobacteria	1	Gammaproteobacteria	1	Enterobacteriales	1	Enterobacteriaceae	1	Yersinia	0.65	0	0	Serratia liquefaciens	NR_122057	99	GAGTGTCAGCAGCCGCGGTAATACGGAGGGTGCAAGCGTTAATCGGAATTACTGGGCGTAAAGCGCACGCAGGCGGTTTGTTAAGTCAGATGTGAAATCCCCGCGCTTAACGTGGGAACTGCATTTGAAACTGGCAAGCTAGAGTCTTGTAGAGGGGGGTAGAATTCCAGGTGTAGCGGTGAAATGCGTAGAGATCTGGAGGAATACCGGTGGCGAAGGCGGCCCCCTGGACAAAGACTGACGCTCAGGTGCGAAAGCGTGGGGAGCAAACAGGATTAGAAACCCTGGTAGTCCGT
Otu10	7364	0.779221	Proteobacteria	1	Gammaproteobacteria	1	Enterobacteriales	1	Enterobacteriaceae	1					Klebsiella pneumoniae	KP091885.1	98	GAGTGTCAGCAGCCGCGGTAATACGGAGGGTGCAAGCGTTAATCGGAATTACTGGGCGTAAAGCGCACGCAGGCGGTCTGTCAAGTCGGATGTGAAATCCCCGGGCTCAACCTGGGAACTGCATTCGAAACTGGCAGGCTAGAGTCTTGTAGAGGGGGGTAGAATTCCAGGTGTAGCGGTGAAATGCGTAGAGATCTGGAGGAATACCGGTGGCGAAGGCGGCCCCCTGGACAAAGACTGACGCTCAGGTGCGAAAGCGTGGGGAGCAAACAGGATTAGAAACCCTTGTAGTCCGT
Otu377	19	0.0519481	Proteobacteria	1	Gammaproteobacteria	1	Legionellales	0.23	Legionellaceae	0.0529	Legionella	0.0122	0	0	Uncultured bacterium	KY802327	99	GAGTGTCAGCAGCCGCGGTAATACGGAGGGTGCAAGCGTTAATCAGAATTACTGGGCGTAAAGCGCACGCAGGTGGCTGAGTCAGTCGATTGTGAAAGCCCTGGGCTTAACCTGGGAATTGCAGTCGATACTACTCAGCTAGAGTATGGGAGAGGGTAGTGGAATTCCCGGTGTAGCGGTGAAATGCGTAGATATCGGGAGGAACATCAGTGGCGAAGGCGGCTACCTGGCCCAATACTGACACTCAGGTGCGACAGCGTGGGGAGCAAACAGGATTAGATACCCGAGTAGTCCGT
Otu210	92	0.233766	Proteobacteria	1	Gammaproteobacteria	1	Pasteurellales	1	Pasteurellaceae	1	Actinobacillus	0.26	Actinobacillus_succinogenes	0.0624	Haemophilus haemolyticus	NR_104930	98	GAGTGTCAGCAGCCGCGGTAATACGGAGGGTGCGAGCGTTAATCGGAATAACTGGGCGTAAAGGGCACGCAGGCGGCTATTTAAGTGAGGTGTGAAATCCCCGGGCTTAACCTGGGAATTGCATTTCAGACTGGGTAGCTAGAGTACTTTAGGGAGGGGTAGAATTCCACGTGTAGCGGTGAAATGCGTAGAGATGTGGAGGAATACCGAAGGCGAAGGCAGCCCCTTGGGAATGTACTGACGCTCATGTGCGAAAGCGTGGGGAGCAAACAGGATTAGAAACCCGAGTAGTCCGT
Otu62	414	0.532468	Proteobacteria	1	Gammaproteobacteria	1	Pasteurellales	1	Pasteurellaceae	1	Haemophilus	0.69	Haemophilus_parainfluenzae	0.4278	Haemophilus parainfluenzae	NR_116168	99	GAGTGTCAGCAGCCGCGGTAATACGGAGGGTGCGAGCGTTAATCGGAATAACTGGGCGTAAAGGGCACGCAGGCGGTGACTTAAGTGAGGTGTGAAAGCCCCGGGCTTAACCTGGGAATTGCATTTCATACTGGGTCGCTAGAGTACTTTAGGGAGGGGTAGAATTCCACGTGTAGCGGTGAAATGCGTAGAGATGTGGAGGAATACCGAAGGCGAAGGCAGCCCCTTGGGAATGTACTGACGCTCATGTGCGAAAGCGTGGGGAGCAAACAGGATTAGATACCCTCGTAGTCCGT
Otu20	1462	0.649351	Proteobacteria	1	Gammaproteobacteria	1	Pseudomonadales	1	Moraxellaceae	1	Acinetobacter	1	Acinetobacter_nosocomialis	0.23	Acinetobacter oleivorans	NR_102814	99	GAGTGTCAGCAGCCGCGGTAATACAGAGGGTGCAAGCGTTAATCGGATTTACTGGGCGTAAAGCGCGCGTAGGCGGCTAATTAAGTCAAATGTGAAATCCCCGAGCTTAACTTGGGAATTGCATTCGATACTGGTTAGCTAGAGTGTGGGAGAGGATGGTAGAATTCCAGGTGTAGCGGTGAAATGCGTAGAGATCTGGAGGAATACCGATGGCGAAGGCAGCCATCTGGCCTAACACTGACGCTGAGGTGCGAAAGCATGGGGAGCAAACAGGATTAGAAACCCTAGTAGTCCGT
Otu25	1813	0.753247	Proteobacteria	1	Gammaproteobacteria	1	Pseudomonadales	1	Moraxellaceae	1	Acinetobacter	1	Acinetobacter_lwoffii	0.54	Acinetobacter lwoffii	NR_113346	100	GAGTGCCAGCAGCCGCGGTAATACAGAGGGTGCAAGCGTTAATCGGATTTACTGGGCGTAAAGCGCGCGTAGGTGGCCAATTAAGTCAAATGTGAAATCCCCGAGCTTAACTTGGGAATTGCATTCGATACTGGTTGGCTAGAGTATGGGAGAGGATGGTAGAATTCCAGGTGTAGCGGTGAAATGCGTAGAGATCTGGAGGAATACCGATGGCGAAGGCAGCCATCTGGCCTAATACTGACACTGAGGTGCGAAAGCATGGGGAGCAAACAGGATTAGATACCCTCGTAGTCCGT
Otu259	131	0.337662	Proteobacteria	1	Gammaproteobacteria	1	Pseudomonadales	1	Moraxellaceae	1	Acinetobacter	1	Acinetobacter_ursingii	0.95	Acinetobacter septicus	NR_116071	99	GAGTGCCAGCCGCCGCGGTAATACAGAGGGTGCGAGCGTTAATCGGATTTACTGGGCGTAAAGCGTGCGTAGGCGGCTAATTGAGTCGGATGTGAAATCCCCGAGCTTAACTTGGGAATTGCATTCGATACTGGTTAGCTAGAGTGTGGGAGAGGATGGTAGAATTCCAGGTGTAGCGGTGAAATGCGTAGAGATCTGGAGGAATACCGATGGCGAAGGCAGCCATCTGGCCTAACACTGACGCTGAGGTACGAAAGCATGGGGAGCAAACAGGATTAGAAACCCTCGTAGTCCGT
Otu34	1012	0.441558	Proteobacteria	1	Gammaproteobacteria	1	Pseudomonadales	1	Moraxellaceae	1	Acinetobacter	1	Acinetobacter_radioresistens	0.75	Acinetobacter populi	NR_145864	99	GAGTGTCAGCAGCCGCGGTAATACAGAGGGTGCGAGCGTTAATCGGATTTACTGGGCGTAAAGCGTGCGTAGGCGGCCAATTAAGTCAAATGTGAAATCCCCGAGCTTAACTTGGGAATTGCATTCGATACTGGTTGGCTAGAGTATGGGAGAGGATGGTAGAATTCCAGGTGTAGCGGTGAAATGCGTAGAGATCTGGAGGAATACCGATGGCGAAGGCAGCCATCTGGCCTAATACTGACGCTGAGGTACGAAAGCATGGGGAGCAAACAGGATTAGAAACCCGTGTAGTCCGT
Otu399	125	0.441558	Proteobacteria	1	Gammaproteobacteria	1	Pseudomonadales	1	Moraxellaceae	1	Acinetobacter	1	Acinetobacter_beijerinckii	0.33	Acinetobacter tandoii	NR_117630	99	GAGTGCCAGCAGCCGCGGTAATACAGAGGGTGCGAGCGTTAATCGGATTTACTGGGCGTAAAGCGTGCGTAGGCGGCTGATTAAGTCGGATGTGAAATCCCTGAGCTTAACTTAGGAATTGCATTCGATACTGGTCAGCTAGAGTATGGGAGAGGATGGTAGAATTCCAGGTGTAGCGGTGAAATGCGTAGAGATCTGGAGGAATACCGATGGCGAAGGCAGCCATCTGGCCTAATACTGACGCTGAGGTACGAAAGCATGGGGAGCAAACAGGATTAGAAACCCTAGTAGTCCGT
Otu64	760	0.662338	Proteobacteria	1	Gammaproteobacteria	1	Pseudomonadales	1	Moraxellaceae	1	Acinetobacter	1	Acinetobacter_junii	0.21	Acinetobacter gerneri	NR_117627	99	GAGTGTCAGCAGCCGCGGTAATACAGAGGGTGCGAGCGTTAATCGGATTTACTGGGCGTAAAGCGTGCGTAGGCGGCTTTTTAAGTCGGATGTGAAATCCCCGAGCTTAACTTGGGAATTGCATTCGATACTGGGAAGCTAGAGTATGGGAGAGGATGGTAGAATTCCAGGTGTAGCGGTGAAATGCGTAGAGATCTGGAGGAATACCGATGGCGAAGGCAGCCATCTGGCCTAATACTGACGCTGAGGTACGAAAGCATGGGGAGCAAACAGGATTAGATACCCTCGTAGTCCGT
Otu232	16	0.0519481	Proteobacteria	1	Gammaproteobacteria	1	Pseudomonadales	1	Moraxellaceae	1	Alkanindiges	0.99	Alkanindiges_illinoisensis	0.9801	Alkanindiges illinoisensis	NR_025254	99	GAGTGTCAGCAGCCGCGGTAATACAGAGGGTGCGAGCGTTAATCGGAATTACTGGGCGTAAAGCGCGCGTAGGCGGTTTGTTAAGTCGGATGTGAAATCCCCGGGCTCAACCTGGGAATTGCATTCGATACTGGCAAGCTAGAGTATGGGAGAGGAAGGTAGAATTCCAGGTGTAGCGGTGAAATGCGTAGAGATCTGGAGGAATACCGATGGCGAAGGCAGCCTTCTGGCCTAATACTGACGCTGAGGTGCGAAAGCATGGGGAGCAAACAGGATTAGAAACCCGAGTAGTCCGT
Otu15	2299	0.857143	Proteobacteria	1	Gammaproteobacteria	1	Pseudomonadales	1	Moraxellaceae	1	Enhydrobacter	0.57	Enhydrobacter_aerosaccus	0.3249	Moraxella osloensis	NR_113392	99	GAGTGTCAGCAGCCGCGGTAATACAGAGGGTGCGAGCGTTAATCGGAATTACTGGGCGTAAAGCGAGTGTAGGTGGCTCATTAAGTCACATGTGAAATCCCCGGGCTTAACCTGGGAACTGCATGTGATACTGGTGGTGCTAGAATATGTGAGAGGGAAGTAGAATTCCAGGTGTAGCGGTGAAATGCGTAGAGATCTGGAGGAATACCGATGGCGAAGGCAGCTTCCTGGCATAATATTGACACTGAGATTCGAAAGCGTGGGTAGCAAACAGGATTAGAAACCCTAGTAGTCCGT
Otu349	15	0.0519481	Proteobacteria	1	Gammaproteobacteria	1	Pseudomonadales	1	Moraxellaceae	1	Moraxella	0.97	Moraxella_cuniculi	0.291	Moraxella cuniculi	NR_041695	98	GAGTGTCAGCAGCCGCGGTAATACAGAGGGTGCAAGCGTTAATCGGAATTACTGGGCGTAAAGCGAGCGTAGGTGGTTACTTAAGTCAGATGTGAAAGCCCCGGGCTTAACCTGGGAACTGCATCTGATACTGGGTAACTAGAGTAGGTGAGAGGGAAGTAGAATTCCAGGTGTAGCGGTGAAATGCGTAGAGATCTGGAGGAATACCGATGGCGAAGGCAGCTTCCTGGCATCATACTGACACTGAGGTTCGAAAGCGTGGGTAGCAAACAGGATTAGATACCCGCGTAGTCCGT
Otu515	40	0.103896	Proteobacteria	1	Gammaproteobacteria	1	Pseudomonadales	1	Moraxellaceae	1	Psychrobacter	0.99	Psychrobacter_faecalis	0.4851	Psychrobacter pulmonis	NR_028974	99	GAGTGCCAGCAGCCGCGGTAATACAGAGGGTGCAAGCGTTAATCGGAATTACTGGGCGTAAAGCGAGCGTAGGTGGCTTGATAAGTCAGATGTGAAAGCCCCGGGCTTAACCTGGGAACGGCATCTGATACTGTTAGGCTAGAGTAGGTGAGAGGAAGGTAGAATTCCAGGTGTAGCGGTGAAATGCGTAGAGATCTGGAGGAATACCGATGGCGAAGGCAGCCTTCTGGCATCATACTGACACTGAGGTTCGAAAGCGTGGGTAGCAAACAGGATTAGAAACCCGCGTAGTCCGT
Otu234	67	0.181818	Proteobacteria	1	Gammaproteobacteria	1	Pseudomonadales	1	Pseudomonadaceae	1	Pseudomonas	0.97	Pseudomonas_aeruginosa	0.5626	Pseudomonas aeruginosa	NR_113599	99	GAGTGTCAGCAGCCGCGGTAATACGAAGGGTGCAAGCGTTAATCGGAATTACTGGGCGTAAAGCGCGCGTAGGTGGTTCAGCAAGTTGGATGTGAAATCCCCGGGCTCAACCTGGGAACTGCATCCAAAACTACTGAGCTAGAGTACGGTAGAGGGTGGTGGAATTTCCTGTGTAGCGGTGAAATGCGTAGATATAGGAAGGAACACCAGTGGCGAAGGCGACCACCTGGACTGATACTGACACTGAGGTGCGAAAGCGTGGGGAGCAAACAGGATTAGAAACCCTCGTAGTCCGT
Otu313	85	0.25974	Proteobacteria	1	Gammaproteobacteria	1	Pseudomonadales	1	Pseudomonadaceae	1	Pseudomonas	1	0	0	Pseudomonas songnenensis	NR_148295	99	GAGTGTCAGCAGCCGCGGTAATACGAAGGGTGCAAGCGTTAATCGGAATTACTGGGCGTAAAGCGCGCGTAGGTGGTTCGTTAAGTTGGATGTGAAAGCCCCGGGCTCAACCTGGGAACTGCATCCAAAACTGGCGAGCTAGAGTATGGCAGAGGGTGGTGGAATTTCCTGTGTAGCGGTGAAATGCGTAGATATAGGAAGGAACACCAGTGGCGAAGGCGACCACCTGGGCTAATACTGACACTGAGGTGCGAAAGCGTGGGGAGCAAACAGGATTAGAAACCCTAGTAGTCCGT
Otu32	1099	0.675325	Proteobacteria	1	Gammaproteobacteria	1	Pseudomonadales	1	Pseudomonadaceae	1	Pseudomonas	1	Pseudomonas_fulva	0.16	Pseudomonas glareae	NR_145562	99	GAGTGTCAGCAGCCGCGGTAATACAGAGGGTGCAAGCGTTAATCGGAATTACTGGGCGTAAAGCGCGCGTAGGTGGTTTGTTAAGTTGGATGTGAAAGCCCCGGGCTCAACCTGGGAACTGCATCCAAAACTGGCAAGCTAGAGTACGGTAGAGGGTGGTGGAATTTCCTGTGTAGCGGTGAAATGCGTAGATATAGGAAGGAACACCAGTGGCGAAGGCGACCACCTGGACTGATACTGACACTGAGGTGCGAAAGCGTGGGGAGCAAACAGGATTAGATACCCGAGTAGTCCGT
Otu41	1021	0.38961	Proteobacteria	1	Gammaproteobacteria	1	Pseudomonadales	1	Pseudomonadaceae	1	Pseudomonas	1	Pseudomonas_lutea	0.23	Pseudomonas floridensis	NR_159301	100	GAGTGCCAGCAGCCGCGGTAATACAGAGGGTGCAAGCGTTAATCGGAATTACTGGGCGTAAAGCGCGCGTAGGTGGTTTGTTAAGTTGAATGTGAAATCCCCGGGCTCAACCTGGGAACTGCATCCAAAACTGGCAAGCTAGAGTAGGGCAGAGGGTGGTGGAATTTCCTGTGTAGCGGTGAAATGCGTAGATATAGGAAGGAACACCAGTGGCGAAGGCGACCACCTGGGCTCATACTGACACTGAGGTGCGAAAGCGTGGGGAGCAAACAGGATTAGATACCCTCGTAGTCCGT
Otu419	133	0.402597	Proteobacteria	1	Gammaproteobacteria	1	Pseudomonadales	1	Pseudomonadaceae	1	Pseudomonas	1	Pseudomonas_deceptionensis	0.3	Pseudomonas weihenstephanensis	NR_148764	99	GAGTGTCAGCCGCCGCGGTAATACAGAGGGTGCAAGCGTTAATCGGAATTACTGGGCGTAAAGCGCGCGTAGGTGGTTTGTTAAGTTGAATGTGAAATCCCCGGGCTCAACCTGGGAACTGCATCCAAAACTGGCAAGCTAGAGTATGGTAGAGGGTAGTGGAATTTCCTGTGTAGCGGTGAAATGCGTAGATATAGGAAGGAACACCAGTGGCGAAGGCGACTACCTGGACTGATACTGACACTGAGGTGCGAAAGCGTGGGGAGCAAACAGGATTAGAAACCCTTGTAGTCCGT
Otu496	14	0.025974	Proteobacteria	1	Gammaproteobacteria	1	Pseudomonadales	0.96	Pseudomonadaceae	0.9216	Pseudomonas	0.8847	Pseudomonas_cremoricolorata	0.3008	Pseudomonas cerasi	NR_146827	98	GAGTGCCAGCAGCCGCGGTAATACAGAGGGTGCAAGCGTTAATCGGAATTACTGGGCGTAAAGCGCGCGTAGGCGGTTTGTTAAGTTGAATGTGAAATCCCCGGGCTCAACCTGGGAACTGCATCCAAAACTGGCAAGCTAGAGTATGGTAGAGGGTGGTGGAATTTCCTGTGTAGCGGTGAAATGCGTAGATATAGGAAGGAACATCAGTGGCGAAGGCGACCACCTGGACCAATACTGACGCTGAGGTGCGAAAGCGTGGGGAGCAAACAGGATTAGAAACCCTCGTAGTCCGT
Otu57	433	0.493506	Proteobacteria	1	Gammaproteobacteria	1	Pseudomonadales	1	Pseudomonadaceae	1	Pseudomonas	1	Pseudomonas_costantinii	0.12	Pseudomonas tolaasii	NR_114227	99	GAGTGCCAGCAGCCGCGGTAATACAGAGGGTGCAAGCGTTAATCGGAATTACTGGGCGTAAAGCGCGCGTAGGTGGTTTGTTAAGTTGGATGTGAAATCCCCGGGCTCAACCTGGGAACTGCATTCAAAACTGACTGACTAGAGTATGGTAGAGGGTGGTGGAATTTCCTGTGTAGCGGTGAAATGCGTAGATATAGGAAGGAACACCAGTGGCGAAGGCGACCACCTGGACTAATACTGACACTGAGGTGCGAAAGCGTGGGGAGCAAACAGGATTAGATACCCGAGTAGTCCGT
Otu60	394	0.415584	Proteobacteria	1	Gammaproteobacteria	1	Pseudomonadales	1	Pseudomonadaceae	1	Pseudomonas	1	Pseudomonas_psychrotolerans	0.9	Pseudomonas oryzihabitans	NR_114041	99	GAGTGTCAGCAGCCGCGGTAATACGAAGGGTGCAAGCGTTAATCGGAATTACTGGGCGTAAAGCGCGCGTAGGTGGCTTGATAAGTTGGATGTGAAATCCCCGGGCTCAACCTGGGAACTGCATCCAAAACTGTCTGGCTAGAGTGCGGTAGAGGGTAGTGGAATTTCCAGTGTAGCGGTGAAATGCGTAGATATTGGAAGGAACACCAGTGGCGAAGGCGACTACCTGGACTGACACTGACACTGAGGTGCGAAAGCGTGGGGAGCAAACAGGATTAGAAACCCGTGTAGTCCGT
Otu117	117	0.207792	Proteobacteria	1	Gammaproteobacteria	1	Vibrionales	1	Vibrionaceae	1	Photobacterium	1	Photobacterium_kishitanii	0.17	Photobacterium aquimaris	NR_118299	99	GAGTGTCAGCAGCCGCGGTAATACGGAGGGTGCGAGCGTTAATCGGAATTACTGGGCGTAAAGCGCATGCAGGCGGTCTGTTAAGCAAGATGTGAAAGCCCGGGGCTCAACCTCGGAACAGCATTTTGAACTGGCAGACTAGAGTCTTGTAGAGGGGGGTAGAATTTCAGGTGTAGCGGTGAAATGCGTAGAGATCTGAAGGAATACCGGTGGCGAAGGCGGCCCCCTGGACAAAGACTGACGCTCAGATGCGAAAGCGTGGGGAGCAAACAGGATTAGAAACCCTAGTAGTCCGT
Otu144	28	0.0519481	Proteobacteria	1	Gammaproteobacteria	1	Xanthomonadales	1	Xanthomonadaceae	1	Arenimonas	0.78	Arenimonas_daejeonensis	0.273	Pseudoxanthomonas koreensis	NR_113985	99	GAGTGTCAGCAGCCGCGGTAATACGAAGGGTGCAAGCGTTACTCGGAATTACTGGGCGTAAAGCGTGCGTAGGTGGTTCGTTAAGTCTGCCGTGAAAGCCCCGGGCTCAACCTGGGAATGGCGGTGGATACTGGCGGACTAGAGTGCGGTAGAGGGTGGTGGAATTCCCGGTGTAGCAGTGAAATGCGTAGAGATCGGGAGGAACATCTGTGGCGAAGGCGGCCACCTGGACCAGCACTGACACTGAGGCACGAAAGCGTGGGGAGCAAACAGGATTAGAAACCCGAGTAGTCCGT
Otu434	46	0.038961	Proteobacteria	1	Gammaproteobacteria	1	Xanthomonadales	1	Xanthomonadaceae	1	Arenimonas	0.95	Arenimonas_daechungensis	0.7315	Arenimonas daechungensis	NR_109442	98	GAGTGTCAGCCGCCGCGGTAATACGAAGGGTGCAAGCGTTACTCGGAATTACTGGGCGTAAAGCGTGCGTAGGTGGTGAGTTAAGTCTGTCGTGAAAGCCCCGGGCTCAACCTGGGAATGGCGATGGATACTGGCTCGCTAGAGTGCGGTAGAGGAGAGTGGAATTCCCGGTGTAGCAGTGAAATGCGTAGAGATCGGGAGGAACATCAGTTGCGAAGGCGGCTCTCTGGACCAGCACTGACACTGAGGCACGAAAGCGTGGGGAGCAAACAGGATTAGATACCCTCGTAGTCCGT
Otu297	39	0.0519481	Proteobacteria	1	Gammaproteobacteria	1	Xanthomonadales	1	Xanthomonadaceae	1	Luteimonas	0.52	0	0	Luteimonas dalianensis	NR_169356	98	GAGTGTCAGCCGCCGCGGTAATACGAAGGGTGCAAGCGTTACTCGGAATTACTGGGCGTAAAGGGTGCGTAGGTGGTTCGTTAAGTCTGATGTGAAAGCCCTGGGCTCAACCTGGGAATTGCATTGGATACTGGCGGGCTGGAGTGCGGTAGAGGGTAGTGGAATTCCCGGTGTAGCAGTGAAATGCGTAGATATCGGGAGGAACATCCGTGGCGAAGGCGACTACCTGGACCAGCACTGACACTGAGGCACGAAAGCGTGGGGAGCAAACAGGATTAGATACCCTAGTAGTCCGT
Otu472	16	0.0649351	Proteobacteria	1	Gammaproteobacteria	1	Xanthomonadales	1	Xanthomonadaceae	1	Pseudoxanthomonas	0.98	Pseudoxanthomonas_sacheonensis	0.3528	Pseudoxanthomonas wuyuanensis	NR_126229	97	GAGTGTCAGCAGCCGCGGTAATACGAAGGGTGCAAGCGTTACTCGGAATTACTGGGCGTAAAGCGTGCGTAGGTGGTTGCTTAAGTCTGCTGTGAAAGCCCTGGGCTCAACCTGGGAATTGCAGTGGATACTGGGCGACTAGAGTAAGGTAGAGGATAGTGGAATTTCCGGTGTAGCAGTGAAATGCGTAGAGATCGGAAGGAACATCTGTGGCGAAGGCGACTATCTGGGCCATTACTGACACTGAGGCACGAAAGCGTGGGGAGCAAACAGGATTAGATACCCGAGTAGTCCGT
Otu318	101	0.142857	Proteobacteria	1	Gammaproteobacteria	1	Xanthomonadales	1	Xanthomonadaceae	1	Stenotrophomonas	0.9	Stenotrophomonas_chelatiphaga	0.369	Stenotrophomonas tumulicola	NR_148818	98	GAGTGTCAGCCGCCGCGGTAATACGAAGGGTGCAAGCGTTACTCGGAATTACTGGGCGTAAAGCGTGCGTAGGTGGTTGTTTAAGTCTGTTGTGAAAGCCCTGGGCTCAACCTGGGAACTGCAGTGGAAACTGGACAACTAGAGTGTGGTAGAGGGTAGCGGAATTCCCGGTGTAGCAGTGAAATGCGTAGAGATCGGGAGGAACATCCATGGCGAAGGCAGCTACCTGGACCAACACTGACACTGAGGCACGAAAGCGTGGGGAGCAAACAGGATTAGATACCCGCGTAGTCCGT
Otu65	1118	0.766234	Proteobacteria	1	Gammaproteobacteria	1	Xanthomonadales	1	Xanthomonadaceae	1	Stenotrophomonas	1	Pseudomonas_beteli	0.91	Stenotrophomonas maltophilia	NR_040804	99	GAGTGCCAGCAGCCGCGGTAATACGAAGGGTGCAAGCGTTACTCGGAATTACTGGGCGTAAAGCGTGCGTAGGTGGTTATTTAAGTCCGTTGTGAAAGCCCTGGGCTCAACCTGGGAACTGCAGTGGATACTGGATGACTAGAATGTGGTAGAGGGTAGCGGAATTCCTGGTGTAGCAGTGAAATGCGTAGAGATCAGGAGGAACATCCATGGCGAAGGCAGCTACCTGGACCAACATTGACACTGAGGCACGAAAGCGTGGGGAGCAAACAGGATTAGATACCCGTGTAGTCCGT
Otu8	13739	0.38961	Proteobacteria	1	Gammaproteobacteria	1	Xanthomonadales	1	Xanthomonadaceae	1	Stenotrophomonas	1	Stenotrophomonas_pavanii	0.46	Stenotrophomonas maltophilia	NR_112030	99	GAGTGTCAGCAGCCGCGGTAATACGAAGGGTGCAAGCGTTACTCGGAATTACTGGGCGTAAAGCGTGCGTAGGTGGTCGTTTAAGTCCGTTGTGAAAGCCCTGGGCTCAACCTGGGAACTGCAGTGGATACTGGACGACTAGAGTGTGGTAGAGGGTAGCGGAATTCCTGGTGTAGCAGTGAAATGCGTAGAGATCAGGAGGAACATCCATGGCGAAGGCAGCTACCTGGACCAACACTGACACTGAGGCACGAAAGCGTGGGGAGCAAACAGGATTAGAAACCCTAGTAGTCCGT
Otu87	218	0.298701	Proteobacteria	1	Gammaproteobacteria	1	Xanthomonadales	1	Xanthomonadaceae	1	Stenotrophomonas	1	Stenotrophomonas_rhizophila	1	Stenotrophomonas rhizophila	NR_121739	99	GAGTGCCAGCAGCCGCGGTAATACGAAGGGTGCAAGCGTTACTCGGAATTACTGGGCGTAAAGCGTGCGTAGGTGGTTGTTTAAGTCTGTTGTGAAAGCCCTGGGCTCAACCTGGGAATTGCAGTGGATACTGGGCGACTAGAGTGTGGTAGAGGGTAGTGGAATTCCCGGTGTAGCAGTGAAATGCGTAGAGATCGGGAGGAACATCCATGGCGAAGGCAGCTACCTGGACCAACACTGACACTGAGGCACGAAAGCGTGGGGAGCAAACAGGATTAGAAACCCGAGTAGTCCGT

## Sheet: Table S3
Table S3 The list of samples with standardized read numbers of A. siro microbiome, the total numebrs of standardized reads (N) and frequency in the samples (F) are provided.
#OTU ID	Otu1	Otu2	Otu3	Otu6	Otu5	Otu8	Otu7	Otu11	Otu10	Otu12	Otu14	Otu9	Otu19	Otu55	Otu15	Otu30	Otu16	Otu17	Otu61	Otu25	Otu31	Otu22	Otu24	Otu23	Otu21	Otu29	Otu28	Otu32	Otu26	Otu101	Otu33	Otu64	Otu20	Otu47	Otu46	Otu37	Otu65	Otu36	Otu40	Otu49	Otu198	Otu45	Otu38	Otu54	Otu69	Otu62	Otu204	Otu34	Otu35
N	192958	53498.4	32018.9	11077.2	3953.21	2448	2440.94	2326.84	2020.51	1970.56	1846.45	1707.9	1555.8	1171.07	1154.25	1096.14	948.238	891.346	774.73	760.884	745.647	713.124	643.877	617.639	597.252	541.618	522.082	521.512	516.158	509.344	506.654	502.437	494.829	491.952	483.358	468.346	460.172	441.458	437.384	422.33	398.25	383.884	380.437	331.039	330.864	321.722	301.745	299.605	298.22
F	66	55	37	71	29	30	13	66	59	70	69	25	42	46	65	32	68	53	61	57	50	56	68	50	50	54	51	52	54	60	47	49	50	69	30	42	57	45	45	57	47	38	66	55	54	41	19	34	37
6LA2_1	4145.85	4.54997	0.827267	225.43	0	2.89543	0	9.9272	4.9636	72.3858	23.9907	0	8.6863	16.959	20.268	3.7227	14.8908	5.79087	5.79087	3.7227	4.54997	7.03177	2.06817	22.7498	12.8226	4.54997	5.37723	4.54997	9.9272	12.8226	0.413633	1.65453	0.413633	1.2409	0	1.2409	1.65453	0.413633	10.3408	6.61813	4.54997	0	6.61813	7.03177	0.413633	0.827267	0	4.9636	17.3726
6LA2_2	4344.05	0	0	203.377	0	0	0	4.39395	1.56927	26.9914	13.4957	0	0	25.736	5.64936	0	6.59092	0.627707	1.56927	7.53248	5.96322	4.7078	3.76624	38.604	1.25541	0	0	4.0801	0.627707	4.0801	0.313853	2.19697	0.627707	11.2987	0	0	0	0.313853	10.0433	7.21863	10.9849	0	3.13853	6.27707	0.313853	0	0	0	7.84634
6LA2_3	3617.4	3.74181	0.935454	289.055	0	2.80636	0.935454	15.9027	13.0964	98.2226	49.579	0	14.9673	18.7091	5.61272	13.0964	13.0964	0.935454	0.935454	6.54818	0	33.6763	18.7091	23.3863	6.54818	27.1282	1.87091	2.80636	0.935454	38.3536	0	3.74181	0	17.7736	0	8.41908	0	8.41908	24.3218	3.74181	1.87091	0	1.87091	17.7736	0	8.41908	0	0	14.9673
6LA2_4	3656.24	6.37044	0.398153	302.994	0	0	0.796305	21.8984	0.398153	46.982	39.019	0	0.398153	32.6485	19.5095	0	25.4818	10.352	11.1483	2.78707	9.55566	9.15751	21.1021	30.2596	1.19446	20.3058	15.528	9.95381	19.5095	12.7409	3.18522	7.16675	6.76859	11.5464	0	12.7409	7.16675	14.3335	28.2688	14.7316	7.16675	0	5.17598	7.16675	0.398153	1.19446	0	3.18522	27.4725
6LA2_5	2897.18	14.2799	0	472.052	0	4.48796	0	35.0877	3.67197	166.055	84.0473	0.407997	6.93594	15.9119	100.367	8.15993	28.5598	13.0559	10.6079	4.07997	4.07997	27.3358	2.03998	65.2795	21.2158	44.4716	4.48796	17.5439	14.6879	52.6316	1.63199	7.34394	1.63199	5.71195	3.26397	1.63199	4.07997	11.0159	27.3358	1.22399	8.15993	4.48796	2.44798	19.1758	2.03998	19.1758	0	3.26397	41.6157
6LA2_6	3930.07	0.778695	0	143.669	0	0	0	33.0945	5.06152	52.5619	45.5537	0	1.55739	22.5822	17.91	1.16804	9.73369	1.94674	6.61891	4.28282	310.31	1.55739	12.8485	21.8035	0	4.28282	5.45086	8.56564	15.1846	10.123	0	0	0.389347	17.91	0	0	14.4059	1.55739	5.84021	11.6804	7.78695	0	0.778695	7.00825	3.89347	3.50413	0	0.389347	13.2378
6LA4_1	2956.86	1860.3	0	17.2761	0	0.479893	0	2.87936	0	5.03887	6.47855	0	0	13.6769	4.07909	0.239946	0.239946	0	2.39946	24.7145	0	0.959785	5.03887	2.39946	3.59919	1.67962	2.63941	8.15817	0	1.43968	0	0.719839	0	5.03887	0	0	0	0.719839	1.19973	4.55898	2.63941	0	3.35925	1.43968	0.239946	0.479893	9.59785	0	1.43968
6LA4_2	2262.29	4.86314	19.221	723.45	2.0842	1.38947	0.463156	116.715	6.48418	348.756	138.252	2.0842	2.54736	10.1894	58.5892	5.78945	68.3155	14.821	10.1894	7.4105	12.5052	38.9051	1.15789	84.526	7.17892	30.3367	23.1578	9.95785	37.0525	65.5366	6.25261	8.10523	4.39998	2.54736	1.85262	3.47367	0.926312	8.56838	41.2209	0.231578	4.39998	0.463156	0.231578	33.5788	7.4105	15.5157	0.231578	3.70525	53.7261
6LA4_3	4660.59	0.883314	0	72.2109	0.220829	0	0	3.97491	0	20.7579	12.8081	0	0	29.1494	3.53326	2.87077	6.40403	2.64994	3.0916	0.220829	0.220829	1.32497	1.32497	6.40403	1.98746	5.74154	0.662486	1.32497	1.10414	3.31243	0.441657	0	0.441657	1.5458	0	1.10414	4.85823	0	2.20829	0.662486	8.39148	1.10414	4.19574	3.0916	3.97491	1.5458	0	0.883314	3.31243
6LA4_4	4554.23	4.85009	0	80.9083	0	0	0	2.20459	1.98413	24.9118	18.5185	0.661376	0	28.4392	9.92063	1.98413	4.40917	2.20459	0.661376	0.220459	1.54321	5.29101	3.52734	69.8854	1.76367	5.07055	0.220459	3.30688	1.10229	7.71605	0.440917	0	2.20459	4.18871	0	0	0.220459	2.42504	2.42504	3.7478	10.8025	0	1.98413	5.29101	0.440917	1.32275	0	0.881834	12.7866
6LA4_5	4756.62	0.270724	0	79.8636	0	0	0.270724	0	0	3.51941	4.87303	0	0	22.1994	0	0.270724	1.35362	0.812172	1.89507	0.541448	0	1.0829	1.0829	2.97796	0	0.541448	0	3.24869	0	2.16579	0	3.51941	1.35362	13.2655	0	0	0.270724	0	0	2.43652	8.39244	0	1.0829	0	0	0.270724	0	0	2.43652
6LA4_6	4318.82	1.59528	0	151.95	0	0	0	106.086	2.39292	32.3044	45.4654	0	0	20.3398	13.9587	0.797639	13.5599	1.19646	3.19056	7.57757	0.797639	1.59528	5.18465	9.97049	2.39292	9.17285	12.7622	5.98229	9.57167	13.5599	3.19056	6.38111	0	3.58938	0	0	2.79174	0.398819	3.58938	6.38111	5.18465	0.797639	1.9941	3.98819	6.77993	0	0	8.77403	9.57167
6LK_1	4793.87	0	0	17.1373	0.482742	0.965484	0	21.7234	1.6896	5.06879	0.965484	0	1.44823	25.8267	2.41371	0.965484	2.41371	0.482742	0.482742	0	0	1.44823	6.51702	0	0.241371	0.241371	0.482742	1.6896	3.13782	0	0	1.6896	0.482742	2.41371	0	0	1.93097	0	0	0	8.68936	0.241371	1.20685	34.7574	0.965484	0	0	0	0
6LK_2	4554.82	0.863309	0	41.4388	0	0	0.863309	182.734	1.72662	4.60432	3.16547	0	0.863309	27.6259	2.8777	2.30216	7.76978	1.43885	2.30216	4.89209	0	0.28777	2.30216	0.28777	0	1.15108	0.863309	1.72662	0.28777	2.01439	2.58993	5.7554	1.15108	1.72662	0.863309	0.57554	0	0	2.30216	3.74101	8.63309	0.28777	2.8777	2.8777	0.28777	0.28777	0	4.02878	0
6LK_3	4666.98	0.363557	0	37.0828	0	0	0	93.4342	3.63557	2.90846	1.81779	0	3.99913	19.2685	1.45423	2.5449	2.18134	10.1796	2.18134	1.09067	1.81779	0	4.72624	0.363557	0.727114	0	1.45423	5.0898	0.363557	1.09067	2.18134	3.27201	1.81779	4.72624	2.90846	0	6.18047	2.18134	0	0	9.08893	0	0.363557	1.45423	2.5449	0.363557	0	0.363557	0
6LK_4	4395.17	0.798977	0	113.055	23.1703	0.798977	0	42.3458	15.9795	11.9847	11.9847	0.399489	0.399489	21.5724	2.79642	0.399489	2.39693	2.79642	5.19335	5.99233	0	0	11.1857	0	4.79386	1.99744	3.5954	2.39693	1.19847	0.399489	31.9591	0	1.19847	12.7836	0	0.399489	4.39438	21.9719	0.399489	13.9821	8.38926	0.399489	6.39182	9.98722	5.19335	1.19847	0	0	0
6LK_5	4726.63	0	4.40917	43.0742	0	0	0	32.8992	2.035	14.9233	5.76584	0	4.07	25.4375	5.42667	5.76584	7.80084	8.14001	1.0175	5.76584	0	0	5.08751	1.69584	2.035	0.678334	1.35667	1.69584	1.69584	5.42667	0	4.74834	0	2.71334	0.678334	0	4.07	0	0	4.74834	8.14001	0	4.74834	4.40917	2.71334	0.339167	0	1.0175	0
6LK_6	4712	0	1.02491	11.274	0	0	0.512453	94.2913	7.17434	0.512453	4.61207	0	2.04981	21.0106	0.512453	2.04981	2.56226	1.02491	0.512453	0	0	0	26.6475	0	0	0	0	0	0	1.53736	1.02491	0	4.09962	0.512453	0	0	2.04981	3.07472	0	2.04981	14.3487	0	5.12453	0	1.02491	0.512453	0	0	0
6TkA2_1	2853.05	0.622665	1651.46	9.49564	181.04	0	0	4.98132	0.155666	3.26899	1.24533	85.6164	0	0	0.466999	0	1.24533	0.155666	0	1.401	19.3026	0	1.55666	0	15.2553	0.311333	0	0	0.155666	0.155666	0	0	0	0.622665	0	0.622665	0	0	0.778331	0.311333	0	0	0.311333	0.155666	0	0	0	0	0.311333
6TkA2_2	2154.34	1.71969	2163.08	16.0504	215.248	0	0	202.064	0.429923	2.72284	1.28977	105.474	0	0	1.43308	0	0.429923	0	1.863	3.58269	12.3244	0.57323	1.28977	0.429923	15.6205	0.859845	0.143308	0	0.429923	0.859845	0	0	0.143308	0.286615	0	0.429923	3.58269	0	0	4.15592	0	0.286615	1.00315	0	0	0	0	0	1.00315
6TkA2_3	1043.66	0.492061	2648.27	11.8095	944.43	0	0	0.328041	0.492061	4.42855	4.10051	186.655	0	0	2.13227	0	1.96825	1.47618	0.656082	1.31216	32.8041	0.656082	2.62433	0.656082	14.4338	1.14814	0.16402	0.492061	0.16402	0.820102	0.328041	0.328041	0	1.96825	0	0	1.31216	0.16402	0.820102	0	0	0.656082	0.984123	1.47618	0.16402	0	0	0.656082	0.492061
6TkA2_4	776.145	5.07442	3006.23	38.9039	448.483	0	0	4.83279	0	4.59115	4.34951	256.379	0	0	0.483279	0	0.241639	0	0.241639	3.86623	25.3721	1.69147	2.41639	1.69147	59.4433	0.724918	0	0.724918	0.483279	3.86623	0.483279	0	0	0.483279	0	0.241639	0	1.2082	1.93311	0	0	0.483279	0.483279	1.69147	0.241639	0	0	1.2082	0.483279
6TkA2_5	268.514	0	4703.04	2.23065	16.451	0	0	0	0	0	0.278831	0.836493	0	0	0	0	0	0	0	0	0	0.278831	0	0	0.557662	0.278831	0	0	0	0.557662	0	0	0	0	0	0.278831	0	0.278831	0	0.836493	0	0.278831	0.557662	0	0	0	0	0	0
6TkA2_6	1001.18	0	3912.45	0.490773	34.3541	0	0	3.43541	0	2.94464	0.981547	15.214	0	0	0	0	0	0	0.490773	0	2.45387	0	1.96309	0	0.981547	0	0	0	0	0	0	0	0	1.96309	0	0	0	0	0	1.96309	0	0.981547	0	0	0	1.96309	0	0	0
6TkA4_1	4491.22	0	0	65.4567	0	1.48765	0	43.8857	15.6204	25.2901	12.645	0	2.23148	26.7777	2.9753	0	2.9753	5.20678	5.95061	2.9753	2.9753	8.18209	13.3889	0	20.0833	0	2.23148	31.9845	0.743826	2.23148	2.23148	0	0.743826	2.23148	18.5957	12.645	2.23148	0	0	4.46296	8.18209	0	8.18209	1.48765	2.23148	0	0	0	2.23148
6TkA4_2	4632.58	23.2427	0	42.9638	2.34775	0	2.11297	6.10415	3.52162	15.7299	14.0865	0	6.10415	44.3724	4.6955	0	10.3301	1.17387	1.8782	0.46955	1.64342	7.74757	2.58252	3.52162	8.68667	1.40865	3.99117	4.6955	3.28685	0.46955	0.234775	1.40865	16.9038	3.52162	7.27802	3.05207	1.17387	0	0	5.86937	12.4431	0.234775	6.10415	0.234775	1.40865	0.234775	0.234775	6.33892	0
6TkA4_3	4857.03	0	0	8.12304	0	0.812304	0	4.87382	0.541536	0.541536	0	0	0	43.0521	0.812304	0	0.812304	0	0.541536	0.812304	0	3.51998	4.06152	0.270768	3.24921	0	1.35384	1.62461	0	0	0	0	9.74764	1.89538	2.43691	0	3.51998	0.541536	0	4.87382	15.4338	0	0.812304	0	1.62461	0	0	0.541536	0
6TkA4_4	4341.48	101.198	18.2923	61.6628	0.590075	0	0	6.19579	18.5874	18.8824	17.1122	0	0.590075	42.7804	7.96601	0	12.6866	0.295037	9.14616	4.13052	5.01564	3.24541	2.95037	0.885112	11.2114	1.18015	7.37594	18.8824	4.42556	0.295037	1.77022	0	6.19579	0	7.67097	1.18015	7.37594	1.18015	0.295037	5.31067	16.8171	0	2.95037	1.47519	4.42556	2.65534	1.47519	0.295037	2.95037
6TkA4_5	4542.68	24.3566	10.9059	69.0708	0.363531	0	0.363531	38.1707	5.45296	17.0859	10.1789	0	1.81765	25.0836	6.18002	0	9.08827	8.3612	4.7259	1.09059	6.54355	3.27178	2.54471	3.27178	23.6295	0.727061	0	1.45412	9.08827	3.63531	5.08943	2.90824	0	5.81649	5.45296	0	0.363531	1.81765	0.727061	2.90824	8.3612	1.09059	1.81765	1.09059	0.363531	1.09059	0	0	3.27178
6TkA4_6	4388.98	69.5545	7.92393	98.6089	0	0.880437	0	20.25	8.80437	21.1305	19.3696	0	1.76087	20.25	7.92393	0	11.4457	1.76087	5.28262	3.52175	1.76087	7.04349	0.880437	0.880437	98.6089	4.40218	1.76087	3.52175	2.64131	0.880437	5.28262	7.92393	9.6848	7.92393	21.1305	3.52175	0	0	1.76087	0	7.92393	0	1.76087	0	0.880437	3.52175	0	0	0.880437
6TkK_1	4598.24	0	0	31.1248	0	2.50429	0	32.9136	16.8145	8.58615	8.22839	0	1.07327	22.8964	5.36634	0.357756	4.65083	0	1.78878	2.50429	3.21981	0.715512	6.08185	10.3749	1.43102	0.357756	1.78878	6.43961	2.86205	2.14654	0	15.7413	3.21981	8.58615	0	0	0.357756	2.14654	0.357756	8.58615	8.58615	3.93532	3.57756	1.78878	3.57756	1.43102	0	0	0
6TkK_2	4635.97	3.94124	0.358295	13.6152	0	4.29953	0	10.7488	0	2.86636	0.358295	0	0	30.8133	0	0	5.73271	0	0	0	0.358295	53.7442	10.7488	1.79147	0	0	0	0.358295	3.22465	0.358295	9.67395	0.716589	0	5.01612	0	0	1.43318	0.358295	0	1.79147	7.52418	0	4.29953	0.358295	0	0	0	1.07488	0
6TkK_3	3108.59	30.2172	0	406.988	0.472144	0.472144	0.472144	82.153	79.3201	25.9679	33.9943	0.472144	85.9301	15.1086	17.4693	0	6.61001	3.77715	8.49858	15.5807	10.3872	107.649	5.66572	35.4108	3.77715	11.3314	6.13787	13.22	29.2729	5.19358	6.13787	6.13787	10.8593	9.44287	0	0	1.41643	2.36072	2.83286	3.77715	5.66572	30.2172	12.2757	2.83286	3.305	22.6629	0	0.944287	0.944287
6TkK_4	4365.94	0	0.630597	28.0615	0.630597	2.20709	0	25.5392	13.8731	5.36007	5.67537	0	0.630597	25.2239	3.78358	0	0.315298	4.09888	23.6474	202.106	1.57649	0.945895	5.36007	6.93656	0.315298	3.78358	0.945895	17.0261	3.46828	1.89179	14.819	0.945895	0	1.57649	0.945895	0	0.945895	0.315298	0.315298	6.62126	9.14365	1.57649	0	1.57649	1.57649	7.56716	0	0	0
6TkK_5	4719.69	0.471106	0	35.9611	0	2.19849	0	8.79397	13.505	10.0503	7.69472	0.471106	0.628141	45.2261	0.157035	0	0.628141	0	0	4.39698	0	3.1407	6.75251	4.55402	0	1.57035	0.31407	6.75251	4.08291	0.471106	5.65327	3.1407	0.157035	0.942211	0	0	0.942211	0.157035	0.471106	1.72739	17.1168	2.04146	0.628141	3.76884	0.471106	0	0	0	0
6TkK_6	4321.72	0.411828	0	30.0634	0	0	0	152.376	106.663	7.4129	7.82473	0	0	37.0645	17.7086	0	3.70645	5.76559	1.64731	1.64731	2.47097	5.35376	7.4129	0.823655	0	1.64731	0	4.94193	0.823655	9.47204	0.411828	4.94193	9.47204	4.5301	5.76559	0	11.5312	0	0	6.58924	15.2376	3.70645	4.11828	0.411828	2.47097	7.4129	0	0.823655	0
6TuA2_1	2989.54	0.798435	1.19765	113.577	0.199609	7.58513	0	0.399218	22.5558	23.7534	12.9746	0	1.59687	24.3523	20.7593	0	13.9726	95.413	52.2975	9.78083	8.18396	12.9746	4.79061	0	0	1.79648	30.3405	27.3464	17.9648	11.7769	15.3699	4.19178	5.18983	6.38748	1.59687	3.79257	2.1957	38.9237	0.199609	8.58318	4.99022	0	5.38944	1.59687	30.3405	0.199609	0	0	5.38944
6TuA2_2	4451.31	17.369	0	99.9431	0	0	0	38.4396	2.56264	17.6538	10.82	0.284738	3.41686	23.6333	5.69476	1.42369	5.9795	9.39636	9.11162	19.6469	2.56264	3.98633	4.27107	0	28.7585	1.42369	1.99317	3.41686	5.9795	5.9795	7.40319	0	2.56264	3.70159	0	0	1.70843	3.13212	0.569476	1.42369	5.69476	0	0.284738	2.2779	0.284738	0.569476	0	0	0.284738
6TuA2_3	3873.29	0	0	139.538	0	0	0.212386	9.55739	1.91148	51.6099	5.94682	0	2.54864	29.3093	1.4867	0.637159	3.82295	33.9818	45.4507	38.0172	0.637159	2.12386	9.345	0	5.52205	0.637159	41.8401	3.61057	2.97341	0	12.3184	2.54864	6.58398	5.73443	3.82295	0.637159	0.212386	8.07068	1.4867	0.849545	12.7432	5.09727	1.91148	5.30966	23.5749	0	0	0	0
6TuA2_4	2601.24	1373.82	0	58.3176	0	1.54825	0	18.407	6.36504	15.3105	14.1063	0.860141	1.2042	18.7511	8.25735	0.344056	9.1175	17.8909	7.05316	12.042	3.44056	5.84896	3.95665	3.09651	1.03217	2.92448	16.5147	4.47273	19.7832	0.688113	3.61259	5.5049	0	1.89231	1.03217	2.40839	0	1.72028	6.7091	1.54825	7.9133	0.172028	0.860141	2.75245	4.30071	0	13.0741	124.376	1.54825
6TuA2_5	3827.58	7.50976	3.60469	169.721	0	0.600781	0	30.6398	6.00781	16.8219	15.6203	0	1.20156	26.7348	24.0312	1.50195	8.71132	14.1184	30.0391	1.80234	0	9.01172	7.81015	7.81015	0	0	57.3746	1.50195	5.40703	3.00391	12.0156	0	1.80234	9.01172	5.70742	2.40312	4.20547	13.5176	0.300391	6.90898	9.6125	0	5.10664	0.901172	42.9558	0	0	0	0.901172
6TuA2_6	3623.62	0	0	277.062	0.171768	0	0	6.18365	8.0731	5.49658	27.3111	0	5.32481	17.5204	3.43536	0.515305	13.2261	56.5117	92.7548	0.858841	3.43536	0.171768	0.343536	0.171768	3.7789	5.15305	30.5747	1.71768	6.87073	4.98128	26.2805	2.40475	0	6.18365	2.57652	1.20238	0.687073	12.7108	0	0	7.0425	1.37415	0.858841	13.2261	29.8877	0.515305	0	0.687073	3.95067
6TuA4_2	3818.04	42.6894	0	96.0512	0	5.33618	0	269.477	94.7172	10.6724	4.00213	0	0	10.6724	0	0	46.6916	1.33404	6.67022	2.66809	1.33404	6.67022	32.0171	0	10.6724	4.00213	2.66809	2.66809	6.67022	13.3404	0	8.00427	50.6937	12.0064	0	1.33404	4.00213	0	6.67022	28.0149	1.33404	1.33404	5.33618	4.00213	5.33618	0	0	0	0
6TuA4_3	4401.87	1.06146	0.530729	54.1344	0	0	0	62.626	88.1011	2.65365	11.676	1.59219	0	26.0057	7.96094	0	20.1677	0	2.65365	3.18438	0.530729	7.43021	12.7375	3.18438	12.7375	0.530729	0	10.0839	5.30729	7.96094	0	0.530729	36.0896	20.1677	0	0	5.30729	0	3.7151	11.1453	11.1453	13.799	8.49167	1.06146	2.65365	0	0	1.06146	0
6TuA4_4	4619.08	0	0	30.9432	0	0	0	12.2706	9.60307	4.26803	0	1.06701	0	27.7422	8.00256	0	7.46906	0.533504	0.533504	1.60051	0.533504	0	10.6701	5.33504	0	0	0.533504	1.60051	0	0	0.533504	5.86854	18.1391	2.66752	0	1.06701	10.6701	0	0	12.2706	9.06957	10.1366	3.20102	0.533504	6.40205	0.533504	0	0	0
6TuA4_5	4433.41	19.9285	0	76.9654	0.343595	0	0	18.5542	16.4926	2.40517	34.0159	3.09236	6.52831	46.0418	27.4876	0	6.18472	1.37438	1.71798	30.2364	0.343595	7.5591	16.8362	0.343595	0.343595	0.687191	1.03079	0	0	6.52831	0.687191	11.6822	4.12314	4.81034	0	0	2.40517	4.46674	0.343595	1.71798	14.431	0.343595	8.93348	4.12314	3.43595	1.71798	0	0.687191	0
6TuA4_6	2053.21	2.17271	0	51.1575	0	8.2958	2432.84	64.5888	9.08588	5.33302	13.8263	0	3.16031	20.3445	14.6164	0	0.395038	1.58015	4.1479	2.17271	3.16031	0.987596	5.1355	2.96279	4.54294	0	1.58015	0	0	11.0611	0.197519	1.77767	22.5172	7.90077	0	0	3.55534	0	0.987596	0	7.11069	20.7395	3.16031	0	7.30821	0.395038	0	0.790077	0
6TuK_1	3702.4	1029.64	1.83537	7.34147	0	0.458842	0.917684	0.917684	0.458842	0.917684	32.1189	0	0	56.4376	0.458842	0	0.458842	0	0.917684	2.75305	0	0	0.458842	0	0.917684	0	0.917684	0	0	2.29421	0	0.917684	0	1.83537	0	0.458842	0.917684	0	0	1.83537	16.0595	0	1.37653	1.83537	0	0	19.2714	0	0
6TuK_2	1267.96	3442.37	2.6096	13.662	0	0.307012	0	2.6096	2.6096	3.99116	5.52622	0.153506	3.68415	8.13582	4.45168	0.307012	17.1927	0.460518	0.614024	1.07454	3.53064	1.99558	0.614024	1.07454	0.76753	1.53506	0.307012	0.153506	1.07454	2.76311	0.76753	0.153506	0.614024	0.614024	0.307012	0.153506	0	0.460518	0	0.307012	3.22363	0.460518	0.460518	0	0	0.76753	19.8023	0.460518	0
6TuK_3	145.699	4794.06	0.200136	1.00068	0	0	0	0.400272	0.400272	0.600408	0.600408	0	0	0.600408	0.200136	0	0.600408	0	1.60109	0	0.600408	0.200136	0.400272	0	0.200136	0	0	0	0.400272	0	1.00068	0.400272	0.200136	1.20082	0	0.200136	0	0.400272	0	0	0.200136	3.60245	0	0	0	0	30.2205	0	0
6TuK_4	4209.52	0	0	160.802	0	0	0	12.7368	3.98026	35.0263	10.3487	0	7.16446	15.921	3.98026	0	3.98026	4.77631	0	0	0	3.18421	1.5921	0	3.18421	1.5921	1.5921	6.36841	0.796052	3.18421	2.38815	0	5.57236	7.16446	0.796052	4.77631	0	0.796052	0.796052	0	5.57236	0	1.5921	1.5921	0.796052	1.5921	0	0	0
6TuK_5	3975.3	0	0	64.6735	0	4.77099	0	10.6022	13.2528	11.1323	14.313	0	7.95165	42.9389	71.5649	0	104.432	41.3486	8.48176	0	0	10.0721	15.9033	4.77099	0	0	0	4.24088	1.06022	6.89143	20.6743	0	5.83121	17.4936	2.65055	5.3011	11.6624	1.59033	36.0475	14.8431	11.6624	0	21.7345	0	1.59033	2.12044	0	0	0
6TuK_7	3522.06	0	1269.68	6.80927	67.2623	0	0	0.664319	2.98944	0.664319	1.49472	60.4531	0	0	1.32864	2.32512	0.49824	0	0	0.49824	8.13791	0	2.4912	0	0	0.830399	0	0	1.16256	0.830399	0	1.99296	0.49824	0.830399	0.33216	2.82336	1.49472	0	0.49824	1.32864	0	0	2.4912	0	0	0	0	0	0.33216
6ZA2_2	223.983	1509.3	34.459	361.819	0	0	0	20.6754	20.6754	48.2426	41.3508	0	13.7836	0	127.498	0	10.3377	75.8098	124.052	34.459	0	137.836	20.6754	65.4721	137.836	24.1213	51.6885	0	20.6754	3.4459	24.1213	20.6754	10.3377	72.3639	103.377	0	127.498	127.498	0	10.3377	0	0	41.3508	6.8918	13.7836	51.6885	6.8918	0	0
6ZA2_5	0.267351	4829.16	0	16.3084	0	0	0	10.4267	0	1.87146	1.33676	0	0	0	2.67351	0	0.802053	2.13881	1.0694	0.267351	0	1.0694	0.802053	0	8.28788	1.33676	0	0	1.33676	0	2.40616	0	2.40616	0.802053	0	3.47556	0	0	0	0.267351	0	0	1.60411	1.33676	0	1.0694	30.478	0	1.87146
6ZA2_6	0	4943.62	0.590388	0.885583	0	0	0	0	0	0.295194	0.295194	0	0	0	0	0	0.590388	0.295194	0.295194	0	0	0	2.36155	0	0	0	0	0	0	0	0	0.295194	0	0.590388	0	0	0.295194	0	0	1.18078	0	0	0	0	0	0	36.6041	0	1.18078
6ZA2_7	0	2.82167	3785.98	15.7543	664.739	0	0	0.235139	0.705418	3.29195	3.52709	385.628	0	0	23.2788	0	0.705418	0	0.940557	0	29.1573	0.470278	4.46764	8.46501	7.28932	0.470278	0.940557	2.82167	0.705418	0.235139	0	0.470278	0.235139	0.235139	0	1.64597	0.705418	0.235139	0	0	0	0.705418	0	2.35139	0.470278	0	0	0.235139	0.470278
6ZA2_8	42.2804	0.340971	3949.13	28.9825	501.568	0	0	2.3868	1.02291	6.47845	5.45554	291.189	0.340971	0	1.70486	1.36388	5.79651	0	0.340971	2.04583	32.3923	1.70486	3.40971	0.681942	1.02291	2.3868	0	1.02291	2.04583	0.340971	0.340971	0	2.04583	5.45554	0	1.36388	7.16039	0	0.340971	2.72777	0	0.340971	1.02291	2.3868	0	0	0	0	0.681942
6ZA2_9	10.2607	0.277316	3716.58	27.7316	791.459	0	0	0.277316	1.10926	9.42873	2.77316	275.097	0.554631	0	4.43705	0	0.554631	2.49584	0	3.05047	39.9334	1.10926	3.32779	1.38658	0	1.10926	0.277316	0	7.76484	0	0	0.831947	0	3.6051	0	1.66389	3.6051	0	0.277316	0.831947	0	0.277316	4.71436	0.277316	1.10926	0.554631	0	0	1.66389
6ZA4_1	0	4925.56	0	1.72541	0	0	0	0	0.739463	1.72541	2.95785	0	0	0	0.98595	0	3.20434	0	0.246488	0	0	0	1.9719	0	1.72541	0	0.246488	0	0	0.246488	0	0	0	2.21839	0	0	0.492975	0	0	0	0	0	0.246488	0	0	0	39.1915	1.72541	1.47893
6ZA4_2	1.88644	4938.69	2.82965	2.12224	0	0	0	0.235805	0	0.707414	1.88644	0	0	0	0.943218	0	1.65063	0	0.707414	0	0	0	0	0	0	0	0.471609	0	0	0	0	0	0.707414	1.17902	0	0	0.471609	0	0.707414	0	0	0	0.235805	0	0.235805	0	34.6633	0	0.235805
6ZA4_4	14.5138	4731.49	0	43.5414	0	0	0	0	0	3.62845	3.62845	0	0	0	7.25689	0	7.25689	0	0	0	0	0	0	0	0	3.62845	0	0	0	0	0	0	0	3.62845	0	3.62845	3.62845	0	0	0	0	0	7.25689	14.5138	0	0	21.7707	0	50.7983
6ZA4_5	6.2544	4688.45	0	22.2813	0	0.7818	0	8.2089	5.4726	16.0269	7.0362	0	0.7818	0	1.5636	0	0	1.1727	2.3454	1.9545	1.1727	2.3454	9.3816	1.5636	7.4271	0.7818	0	7.0362	0	2.3454	1.9545	3.909	3.909	3.1272	0.3909	0.7818	0.3909	0.7818	1.1727	9.3816	0.3909	0	4.2999	12.1179	1.5636	0	26.9721	0.3909	6.2544
6ZA4_6	0	4570.62	0	47.3164	0	0.706215	0	1.41243	2.11864	31.7797	11.2994	2.11864	0	0	1.41243	4.23729	4.23729	5.64972	7.76836	0	0.706215	0	12.0056	1.41243	8.47458	2.82486	0.706215	0.706215	0	4.9435	4.9435	9.88701	1.41243	4.23729	0	1.41243	0.706215	0.706215	3.53107	0	0	0	4.9435	12.0056	1.41243	0	0	1.41243	2.82486
6ZA4_7	0	4076.04	789.734	6.28284	40.1721	0	0	12.1849	0	0.190389	0.951946	28.5584	0	0	2.09428	0	0.951946	0.190389	0	0.951946	2.28467	1.7135	2.85584	0	0	0	0	0	0	0.190389	0	0.571167	0	2.28467	0	0	0.761557	0	0	1.14233	0	0	2.28467	0	0	0	0	0	0
6ZK_1	8.36295	49.1323	41.8148	965.921	6.27221	9.40832	0	114.991	54.3592	89.9017	233.117	3.13611	29.2703	0	113.945	278.068	62.7221	77.3573	9.40832	2.09074	14.6352	20.9074	30.3157	10.4537	0	87.811	21.9527	57.4953	102.446	32.4064	29.2703	78.4027	32.4064	13.5898	29.2703	73.1758	5.22685	4.18148	77.3573	13.5898	0	75.2666	35.5425	24.0435	19.862	19.862	0	74.2212	0
6ZK_2	1.1999	708.543	27.5978	1715.26	2.99976	11.999	0	30.5976	71.9942	62.995	81.5935	0	117.591	0	101.392	85.1932	44.3964	8.99928	0	8.39933	8.99928	55.1956	22.7982	8.39933	2.39981	38.3969	22.7982	39.5968	25.7979	13.7989	7.79938	30.5976	0	14.3988	4.19966	49.1961	1.79986	2.99976	12.599	12.599	0	38.9969	10.7991	7.79938	6.59947	1.79986	4.79962	3.59971	0
6ZK_3	16.209	152.555	64.836	687.452	1.90694	12.3951	0	40.9992	119.184	99.1609	196.415	0	1122.23	0	41.9527	150.648	55.3013	59.1152	47.6735	32.418	11.4416	36.2319	24.7902	20.9764	0	26.6972	12.3951	46.7201	50.5339	23.8368	25.7437	54.3478	11.4416	29.5576	122.998	92.4867	10.4882	24.7902	38.1388	18.1159	0	48.627	15.2555	5.72082	23.8368	11.4416	0.953471	37.1854	0
6ZK_4	1.56261	9.7229	2.60435	29.6896	0.52087	2343.22	0.173623	2.77797	926.8	17.7096	8.50754	0	6.07681	0	1.56261	2.77797	8.68116	23.7864	0.173623	0.868116	0.694493	0.52087	2.43072	1.04174	0	2.2571	19.2722	0	2.2571	0.347246	3.99333	1.21536	125.009	2.95159	0.173623	2.60435	93.2356	17.5359	0	1.21536	0	3.64609	0.52087	0.52087	0.868116	0	0.347246	0.173623	0
6ZK_5	26.455	162.698	78.0423	705.026	2.6455	11.9048	0	37.037	153.439	124.339	183.862	0	15.873	0	29.1005	232.804	66.1376	206.349	164.021	141.534	72.7513	39.6825	7.93651	6.61376	5.29101	35.7143	46.2963	74.0741	17.1958	7.93651	197.09	46.2963	1.32275	37.037	109.788	107.143	9.25926	80.6878	10.582	66.1376	0	100.529	34.3915	5.29101	35.7143	30.4233	0	9.25926	0
6ZK_6	38.7397	302.169	95.5579	981.405	2.58264	0	0	18.0785	18.0785	129.132	185.95	0	56.8182	0	134.298	281.508	121.384	38.7397	15.4959	69.7314	15.4959	0	152.376	10.3306	0	105.888	51.6529	20.6612	28.4091	69.7314	0	108.471	49.0702	7.74793	15.4959	51.6529	54.2355	10.3306	64.5661	46.4876	0	5.16529	41.3223	12.9132	5.16529	92.9752	5.16529	0	0
[truncated: 388 more columns]

## Sheet: Table S4
Table S4 The list of almost complete 16S DNA sequences used for the identification of Sodalis-like symbiont of A. siro.
AcesNo.	Description	Sequence
U00096	E. coli	AAATTGAAGAGTTTGATCATGGCTCAGATTGAACGCTGGCGGCAGGCCTAACACATGCAAGTCGAACGGTAACAGGAAGAAGCTTGCTTCTTTGCTGACGAGTGGCGGACGGGTGAGTAATGTCTGGGAAACTGCCTGATGGAGGGGGATAACTACTGGAAACGGTAGCTAATACCGCATAACGTCGCAAGACCAAAGAGGGGGACCTTCGGGCCTCTTGCCATCGGATGTGCCCAGATGGGATTAGCTAGTAGGTGGGGTAACGGCTCACCTAGGCGACGATCCCTAGCTGGTCTGAGAGGATGACCAGCCACACTGGAACTGAGACACGGTCCAGACTCCTACGGGAGGCAGCAGTGGGGAATATTGCACAATGGGCGCAAGCCTGATGCAGCCATG…
NR_043679.1	Franconibacter pulveris strain 601/05 16S ribosomal RNA, partial sequence	GCTCAGATTGAACGCTGGCGGCAGGCCTAACACATGCAAGTCGAGCGGCACAGGAATTAGCTTGCTCTCGCCTGACGAGCGGCGGACGGGTGAGTAATGTCTGGGAAACTGCCTGATGGAGGGGGATAACCACTGGAAACGGTGGCTAATACCGCATAACGTCGCAAGACCAAAGTGGGGGACCTTCGGGCCTCATGCCATCAGATGTGCCCAGATGGGATTAGCTTGTAGGTGGGGTAACGGCTCACCTAGGCGACGATCCCTAGCTGGTCTGAGAGGATGACCAGCCACACTGGAACTGAGACACGGTCCAGACTCCTACGGGAGGCAGCAGTGGGGAATATTGCACAATGGGCGCAAGCCTGATGCAGCCATGCCGCGTGTATGAAGAAGGCCTTC…
NR_125690.1	Pseudocitrobacter faecalis strain 25 CIT 16S ribosomal RNA, partial sequence	GAACGCTGGCGGCAGGCCTAACACATGCAAGTCGAACGGTAACAGAAAGCAGCTTGCTGCTTTGCTGACGAGTGGCGGACGGGTGAGTAATGTCTGGGAAACTGCCTGATGGAGGGGGATAACTACTGGAAACGGTAGCTAATACCGCATAACGTCGCAAGACCAAAGAGGGGGACCTTCGGGCCTCTTGCCATCGGATGTGCCCAGATGGGATTAGCTAGTAGGTGGGGTAATGGCTCACCTAGGCGACGATCCCTAGCTGGTCTGAGAGGATGACCAGCCACACTGGAACTGAGACACGGTCCAGACTCCTACGGGAGGCAGCAGTGGGGAATATTGCACAATGGGCGCAAGCCTGATGCAGCCATGCCGCGTGTATGAAGAAGGCCTTCGGGTTGT…
MH361388.1	Serratia marcescens strain ZK40 16S ribosomal RNA gene, partial sequence	GCAGTCGAGCGGTAGCACAGGGGAGCTTGCTCCCTGGGTGACGAGCGGCGGACGGGTGAGTAATGTCTGGGAAACTGCCTGATGGAGGGGGATAACTACTGGAAACGGTAGCTAATACCGCATAACGTCGCAAGACCAAAGAGGGGGACCTTCGGGCCTCTTGCCATCAGATGTGCCCAGATGGGATTAGCTAGTAGGTGGGGTAATGGCTCACCTAGGCGACGATCCCTAGCTGGTCTGAGAGGATGACCAGCCACACTGGAACTGAGACACGGTCCAGACTCCTACGGGAGGCAGCAGTGGGGAATATTGCACAATGGGCGCAAGCCTGATGCAGCCATGCCGCGTGTGTGAAGAAGGCCTTCGGGTTGTAAAGCACTTTCAGCGAGGAGGAAGGTG…
NR_044385.1	Serratia nematodiphila DZ0503SBS1 16S ribosomal RNA, partial sequence	TAGAGTTTGATCCTGGCTCAGATTGAACGCTGGCGGCAGGCTTAACACATGCAAGTCGAGCGGTAGCACAGGGGAGCTTGCTCCCCGGGTGACGAGCGGCGGACGGGTGAGTAATGTCTGGGAAACTGCCTGATGGAGGGGGATAACTACTGGAAACGGTAGCTAATACCGCATAACGTCGCAAGACCAAAGAGGGGGACCTTCGGGCCTCTTGCCATCAGATGTGCCCAGATGGGATTAGCTAGTAGGTGGGGTAATGGCTCACCTAGGCGACGATCCCTAGCTGGTCTGAGAGGATGACCAGCCACACTGGAACTGAGACACGGTCCAGACTCCTACGGGAGGCAGCAGTGGGGAATATTGCACAATGGGCGCAAGCCTGATGCAGCCATGCCGCGT…
NR_102802.1	Cronobacter turicensis z3032 16S ribosomal RNA, complete sequence	TAATTGAAGAGTTTGATCATGGCTCAGATTGAACGCTGGCGGCAGGCCTAACACATGCAAGTCGAACGGTAACAGAGAGCAGCTTGCTGCTCTGCTGACGAGTGGCGGACGGGTGAGTAATGTCTGGGAAACTGCCTGATGGAGGGGGATAACTACTGGAAACGGTAGCTAATACCGCATAACGTCTTCGGACCAAAGTGGGGGACCTTCGGGCCTCATGCCATCAGATGTGCCCAGATGGGATTAGCTAGTAGGTGGGGTAAAGGCTCACCTAGGCGACGATCCCTAGCTGGTCTGAGAGGATGACCAGCCACACTGGAACTGAGACACGGTCCAGACTCCTACGGGAGGCAGCAGTGGGGAATATTGCACAATGGGCGCAAGCCTGATGCAGCCATG…
NR_041527.1	Citrobacter youngae strain GTC 1314 16S ribosomal RNA, partial sequence	TAGAGTTTGATCCATGGCTCAGATTGAACGCTGGCGGCAGGCCTAACACATGCAAGTCGAACGGTAGCACAGAGGAGCTTGCTCCTTGGGTGACGAGTGGCGGACGGGTGAGTAATGTCTGGGAAACTGCCCGATGGAGGGGGATAACTACTGGAAACGGTAGCTAATACCGCATAACGTCGCAAGACCAAAGAGGGGGACCTTCGGGCCTCTTGCCATCGGATGTGCCCAGATGGGATTAGCTAGTAGGTGGGGTAACGGCTCACCTAGGCGACGATCCCTAGCTGGTCTGAGAGGATGACCAGCCACACTGGAACTGAGACACGGTCCAGACTCCTACGGGAGGCAGCAGTGGGGAATATTGCACAATGGGCGCAAGCCTGATGCAGCCATGCCGCG…
NR_148578.1	Pantoea beijingensis strain JZB2120001 16S ribosomal RNA, partial sequence	TGCAAGTCGAACGGTAGCACAGAAGAGCTTGCTCTTCGGGTGACGAGTGGCGGACGGGTGAGTAATGTCTGGGGATCTGCCCGATGGAGGGGGATAACTACTGGAAACGGTAGCTAATACCGCATAACGTCGCAAGACCAAAGTGGGGGACCTTCGGGCCTCACACCATCGGATGAACCCAGATGAGATTAGCTAGTAGGTGGGGTAACGGCTCACCTAGGCGACGATCTCTAGCTGGTCTGAGAGGATGACCAGCCACACTGGAACTGAGACACGGTCCAGACTCCTACGGGAGGCAGCAGTGGGGAATATTGCACAATGGGCGCAAGCCTGATGCAGCCATGCCGCGTGTATGAAGAAGGCCTTCGGGTTGTAAAGTACTTTCAGCGGGGAGGAAGG…
NR_137333.1	Erwinia iniecta strain B120 16S ribosomal RNA, partial sequence	ATTGAACGCTGGCGGCAGGCCTAACACATGCAAGTCGAACGGTAGCACAGGGGAGCTTGCTCCCCGGGTGACGAGTGGCGGACGGGTGAGTAATGTCTGGGGATCTGCCCGATGGAGGGGGATAACTACTGGAAACGGTAGCTAATACCGCATAACCTCGAAAGAGCAAAGTGGGGGACCTTCGGGCCTCACACCATCGGATGAACCCAGATGGGATTAGCTAGTAGGTGGGGTAACGGCTCACCTAGGCGACGATCCCTAGCTGGTCTGAGAGGATGACCAGCCACACTGGAACTGAGACACGGTCCAGACTCCTACGGGAGGCAGCAGTGGGGAATATTGCACAATGGGCGCAAGCCTGATGCAGCCATGCCGCGTGTATGAAGAAGGCCTTCGGGT…
NR_041973.1	Pantoea cypripedii strain DSM 3873 16S ribosomal RNA, partial sequence	GGCTCAGATTGAACGCTGGCGGCAGGCCTAACACATGCAAGTCGAACGGTAGCACAGAGGAGCTTGCTCCTTGGGTGACGAGTGGCGGACGGGTGAGTAATGTCTGGGGATCTGCCCGATGGAGGGGGATAACTACTGGAAACGGTAGCTAATACCGCATAACGTCGCAAGACCAAAGTGGGGGACCTTCGGGCCTCACACCATCGGATGAACCCAGATGGGATTAGCTAGTAGGTGGGGTAACGGCTCACCTAGGCGACGATCCCTAGCTGGTCTGAGAGGATGACCAGCCACACTGGAACTGAGACACGGTCCAGACTCCTACGGGAGGCAGCAGTGGGGAATATTGCACAATGGGCGCAAGCCTGATGCAGCCATGCCGCGTGTATGAAGAAGGCC…
NR_118394.1	Pantoea cypripedii strain LMG 2657 16S ribosomal RNA, partial sequence	ATTGAACGCTGGCGGCAGGCCTAACACATGCAAGTCGAACGGTAGCACAGAGGAGCTTGCTCCTTGGGTGACGAGTGGCGGACGGGTGAGTAATGTCTGGGGATCTGCCCGATGGAGGGGGATAACTACTGGAAACGGTAGCTAATACCGCATAACGTCGCAAGACCAAAGTGGGGGACCTTCGGGCCTCACACCATCGGATGAACCCAGATGGGATTAGCTAGTAGGTGGGGTAACGGCTCACCTAGGCGACGATCCCTAGCTGGTCTGAGAGGATGACCAGCCACACTGGAACTGAGACACGGTCCAGACTCCTACGGGAGGCAGCAGTGGGGAATATTGCACAATGGGCGCAAGCCTGATGCAGCCATGCCGCGTGTATGAAGAAGGCCTTCGGGT…
NR_041970.1	Erwinia amylovora strain DSM 30165 16S ribosomal RNA, partial sequence	GGCTCAGATTGAACGCTGGCGGCAGGCCTAACACATGCAAGTCGAACGGTAGCACAGAGAGCTTGCTCTTGGGTGACGAGTGGCGGACGGGTGAGTAATGTCTGGGAAACTGCCCGATGGAGGGGGATAACTACTGGAAACGGTAGCTAATACCGCATAACGTCTACGGACCAAAGTGGGGGACCTTCGGGCCTCACACCATCGGATGTGCCCAGATGGGATTAGCTGGTAGGTGGGGTAACGGCTCACCTAGGCGACGATCCCTAGCTGGTCTGAGAGGATGACCAGCCACACTGGAACTGAGACACGGTCCAGACTCCTACGGGAGGCAGCAGTGGGGAATATTGCACAATGGGCGCAAGCCTGATGCAGCCATGCCGCGTGTATGAAGAAGGCCTT…
NR_104932.1	Erwinia billingiae strain Billing E63 16S ribosomal RNA, partial sequence	AGAGTTTGATCATGGCTCAGATTGAACGCTGGCGGCAGGCCTAACACATGCAAGTCGAACGGTAGCACAGAGAGCTTGCTCTCGGGTGACGAGTGGCGGACGGGTGAGTAATGTCTGGGAAACTGCCTGATGGAGGGGGATAACTACTGGAAACGGTAGCTAATACCGCATAACGTCTTCGGACCAAAGTGGGGGACCTTCGGGCCTCACACCATCGGATGTGCCCAGATGGGATTAGCTAGTAGGTGGGGTAATGGCTCACCTAGGCGACGATCCCTAGCTGGTCTGAGAGGATGACCAGCCACACTGGAACTGAGACACGGTCCAGACTCCTACGGGAGGCAGCAGTGGGGAATATTGCACAATGGGCGCAAGCCTGATGCAGCCATGCCGCGTGTA…
NR_041974.1	Erwinia mallotivora strain DSM 4565 16S ribosomal RNA, partial sequence	TGGCTCAGATTGAACGCTGGCGGCAGGCCTAACACATGCAAGTCGAACGGTAGCACAGGGGAGCTTGCTCCCTGGGTGACGAGTGGCGGACGGGTGAGTAATGTCTGGGAAACTGCCCGATGGAGGGGGATAACTACTGGAAACGGTAGCTAATACCGCATAACGTCTTCGGACCAAAGTGGGGGACCTTCGGGCCTCACACCATCGGATGTGCCCAGATGGGATTAGCTGGTTGGTGAGGTAACGGCTCACCAAGGCGACGATCCCTAGCTGGTCTGAGAGGATGACCAGCCACACTGGAACTGAGACACGGTCCAGACTCCTACGGGAGGCAGCAGTGGGGAATATTGCACAATGGGCGCAAGCCTGATGCAGCCATGCCGCGTGTATGAAGAAGGC…
MN108150.1	Pantoea ananatis strain CITNM02 16S ribosomal RNA gene, partial sequence	AGAGTTTGATCATGGCTCAGATTGAACGCTGGCGGCAGGCCTAACACATGCAAGTCGGACGGTAGCACAGAGGAGCTTGCTTCTCGGGTGGCGAGTGGCGGACGGGTGAGTAATGTCTGGGGATCTGCCCGATAGAGGGGGATAACCACTGGAAACGGTGGCTAATACCGCATAACGTCGCAAGACCAAAGAGGGGGACCTTCGGGCCTCTCACTATCGGATGAACCCAGATGGGATTAGCTAGTAGGCGGGGTAACGGCTCACCTAGGCGACGATCCCTAGCTGGTCTGAGAGGATGACCAGCCACACTGGAACTGAGACACGGTCCAGACTCCTACGGGAGGCAGCAGTGGGGAATATTGCACAATGGGCGCAAGCCTGATGCAGCCATGCCGCGTG…
NR_104928.1	Pantoea stewartii subsp. indologenes strain CIP 104006 16S ribosomal RNA, partial sequence	GTTTGATCATGGCTCAGATTGAACGCTGGCGGCAGGCCTAACACATGCAAGTCGGACGGTAGCACAGAGGAGCTTGCTCCTCGGGTGACGAGTGGCGGACGGGTGAGTAATGTCTGGGAAACTGCCCGATGGAGGGGGATAACTACTGGAAACGGTAGCTAATACCGCATAACGTCGCAAGACCAAAGTGGGGGACCTTCGGGCCTCACACCATCGGATGTGCCCAGATGGGATTAGCTTGTAGGCGGGGTAACGGCCCACCTAGGCGACGATCCCTAGCTGGTCTGAGAGGATGACCAGCCACACTGGAACTGAGACACGGTCCAGACTCCTACGGGAGGCAGCAGTGGGGAATATTGCACAATGGGCGCAAGCCTGATGCAGCCATGCCGCGTGTAT…
NR_115258.1	Pantoea allii strain BD 390 16S ribosomal RNA, partial sequence	AGAGTTTGATCCTGGCTCAGATTGAACGCTGGCGGCAGGCCTAACACATGCAAGTCGGACGGTAGCACAGAGAGCTTGCTCTCGGGTGACGAGTGGCGGACGGGTGAGTAATGTCTGGGGATCTGCCCGATAGAGGGGGATAACCACTGGAAACGGTGGCTAATACCGCATAACGTCGCAAGACCAAAGAGGGGGACCTTCGGGCCTCTCACTATCGGATGAACCCAGATGGGATTAGCTAGTAGGCGGGGTAACGGCCCACCTAGGCGACGATCCCTAGCTGGTCTGAGAGGATGACCAGCCACACTGGAACTGAGACACGGTCCAGACTCCTACGGGAGGCAGCAGTGGGGAATATTGCACAATGGGCGCAAGCCTGATGCAGCCATGCCGCGTGTA…
NR_119362.1	Pantoea ananatis strain LMG 2665 16S ribosomal RNA, partial sequence	AGTGAACGCTGGCGGCAGCCCTAACACATGCAAGTCGGGCGGTAGCACAGAGAGCTTCCTCTCGGGTGACGAGTGGCGGACGGGTGAGTAATGTCTGGGGATCTGCCCGATAGAGGGGGATAACCACTGGAAACGGTGGCTAATACCGCATAACGTCGCAAGACCAAAGAGGGGGACCTTCGGGCCTCTCACTATCGGATGAACCCAGATGGGATTAGCTAGTAGGCGGGGTAACGGCCCACCTAGGCGACGATCCCTAGCTGGTCTGAGAGGATGACCAGCCACACTGGAACTGAGACACGGTCCAGACTCCTACGGGAGGCAGCAGTGGGGAATATTGCACAATGGGCGCAAGCCTGATGCAGCCATGCCGCGTGTATGAAGAAGGCCTTCGGGTTG…
NR_117304.1	Mixta calida strain 1400/07 16S ribosomal RNA, partial sequence	ATTGAACGCTGGCGGCAGGCCTAACACATGCAAGTCGAACGGTAACAGGAAGCAGCTTGCTGCTTCGCTGACGAGTGGCGGACGGGTGAGTAATGTCTGGGGATCTGCCCGATGGAGGGGGATAACCACTGGAAACGGTGGCTAATACCGCATAACGTCGCAAGACCAAAGTGGGGGACCTTCGGGCCTCACACCATCGGATGAACCCAGATGGGATTAGCTAGTAGGTGGGGTAACGGCTCACCTAGGCGACGATCCCTAGCTGGTCTGAGAGGATGACCAGCCACACTGGAACTGAGACACGGTCCAGACTCCTACGGGAGGCAGCAGTGGGGAATATTGCACAATGGGCGCAAGCCTGATGCAGCCATGCCGCGTGTATGAAGAAGGCCTTCGGGT…
NR_117305.1	Mixta gaviniae strain A18/07 16S ribosomal RNA, partial sequence	ATTGAACGCTGGCGGCAGGCCTAACACATGCAAGTCGAACGGTAACAGGAAGCAGCTTGCTGCTTYGCTGACGAGTGGCGGACGGGTGAGTAATGTCTGGGGATCTGCCCGATGGAGGGGGATAACCACTGGAAACGGTGGCTAATACCGCATAACGTCGCAAGACCAAAGTGGGGGACCTTCGGGCCTCACACCATCGGATGAACCCAGATGGGATTAGCTAGTAGGTGGGGTAACGGCTCACCTAGGCGACGATCCCTAGCTGGTCTGAGAGGATGACCAGCCACACTGGAACTGAGACACGGTCCAGACTCCTACGGGAGGCAGCAGTGGGGAATATTGCACAATGGGCGCAAGCCTGATGCAGCCATGCCGCGTGTATGAAGAAGGCCTTCGGGT…
NR_137380.1	Mixta intestinalis strain 29Y89B 16S ribosomal RNA, partial sequence	CCATCCAGAGTTTGATCATGGCTCAGATTGAACGCTGGCGGCAGGCCTAACACATGCAAGTCGAACGGTAACAGGAAGCAGCTTGCTGCTTCGCTGACGAGTGGCGGACGGGTGAGTAATGTCTGGGGATCTGCCCGATGGAGGGGGATAACCACTGGAAACGGTGGCTAATACCGCATAACGTCGCAAGACCAAAGTGGGGGACCTTCGGGCCTCACACCATCGGATGAACCCAGATGGGATTAGCTAGTAGGTGAGGTAACGGCTCACCTAGGCGACGATCCCTAGCTGGTCTGAGAGGATGACCAGCCACACTGGAACTGAGACACGGTCCAGACTCCTACGGGAGGCAGCAGTGGGGAATATTGCACAATGGGCGCAAGCCTGATGCAGCCATGC…
NR_137415.1	Mixta theicola strain QC88-366 16S ribosomal RNA, partial sequence	ATTGAACGCTGGCGGCAGGCCTAACACATGCAAGTCGAACGGTAACAGGAAGCAGCTTGCTGCTTCGCTGACGAGTGGCGGACGGGTGAGTAATGTCTGGGGATCTGCCCGATGGAGGGGGATAACCACTGGAAACGGTGGCTAATACCGCATAACGTCGCAAGACCAAAGTGGGGGACCTTCGGGCCTCACACCATCGGATGAACCCAGATGGGATTAGCTAGTAGGTGGGGTAACGGCTCACCTAGGCGACGATCCCTAGCTGGTCTGAGAGGATGACCAGCCACACTGGAACTGAGACACGGTCCAGACTCCTACGGGAGGCAGCAGTGGGGAATATTGCACAATGGGCGCAAGCCTGATGCAGCCATGCCGCGTGTATGAAGAAGGCCTTCGGGT…
AB681725.1	Enterobacter cloacae subsp. rugosum gene for 16S rRNA, partial sequence, strain: NBRC 102198	GATTGAACGCTGGCGGCAGGCCTAACACATGCAAGTCGAACGGTAACAGNGAGCAGCTTGCTGCTCTGCTGACGAGTGGCGGACGGGTGAGTAATGTCTGGGGATCTGCCCGATGGAGGGGGATAACCACTGGAAACGGTGGCTAATACCGCATAACGTCGCAAGACCAAAGTGGGGGACCTTCGGGCCTCACACCATCGGATGAACCCAGATGGGATTAGCTAGTAGGTGGGGTAACGGCTCACCTAGGCGACGATCCCTAGCTGGTCTGAGAGGATGACCAGCCACACTGGAACTGAGACACGGTCCAGACTCCTACGGGAGGCAGCAGTGGGGAATATTGCACAATGGGCGCAAGCCTGATGCAGCCATGCCGCGTGTATGAAGAAGGCCTTCGGG…
MK931324.2	Izhakiella sp. KSNA2 16S ribosomal RNA gene, partial sequence	GATTGAACGCTGGCGGCAGGCCTAACACATGCAAGTCGAGCGGCAGCGGAAGGAAGCTTGCTTCCTTGCCGGCGAGCGGCGGACGGGTGAGTAATGTCTGGGGATCTGCCTGATGGAGGGGGATAACCACTGGAAACGGTGGCTAATACCGCATAATCTCGAAAGAGCAAAGTGGGGGACCTTCGGGCCTCACGCCATCAGATGAACCCAGATGGGATTAGCTAGCAGGTAGGGTAATGGCCTACCTGGGCGACGATCCCTAGCTGGTCTGAGAGGATGACCAGCCACACTGGAACTGAGACACGGTCCAGACTCCTACGGGAGGCAGCAGTGGGGAATATTGCACAATGGGCGCAAGCCTGATGCAGCCATGCCGCGTGTATGAAGAAGGCCTTCGGG…
NR_159157.1	Izhakiella australiensis strain D4N98 16S ribosomal RNA, partial sequence	AGAGTTTGATCATGGCTCAGATTGAACGCTGGCGGCAGGCCTAACACATGCAAGTCGAACGGCAGCGGGGGAGAGCTTGCTCTCCCGCCGGCGAGTGGCGGACGGGTGAGTAATGTCTGGGGATCTGCCCGATGGAGGGGGATAACCACTGGAAACGGTGGCTAATACCGCATAACGTCGCAAGACCAAAGTGGGGGACCTTCGGGCCTCACACCATCGGATGAACCCAGATGGGATTAGCTAGTAGGTGGGGTAAAGGCTCACCTAGGCGACGATCCCTAGCTGGTCTGAGAGGATGACCAGCCACACTGGAACTGAGACACGGTCCAGACTCCTACGGGAGGCAGCAGTGGGGAATATTGCACAATGGGGGAAACCCTGATGCAGCCATGCCGCGTG…
NR_148767.1	Izhakiella capsodis strain N6PO6 16S ribosomal RNA, partial sequence	CTTTGATTCTGGCTCAGATTGAACGCTGGCGGCAGGCCTAACACATGCAAGTCGAACGGCAGCGGGGGAGAGCTTGCTCTCCTGCCGGCGAGTGGCGGACGGGTGAGTAATGTCTGGGGATCTGCCCGATGGAGGGGGATAACCACTGGAAACGGTGGCTAATACCGCATGAAGTCGCAAGACCAAAGTGGGGGACCTTCGGGCCTCACGCCATAGGATGAACCCAGATGGGATTAGCTGGTAGGTGGGGTAAAGGCCCACCTAGGCGACGATCCCTAGCTGGTCTGAGAGGATGACCAGCCACACTGGAACTGAGACACGGTCCAGACTCCTACGGGAGGCAGCAGTGGGGAATATTGCACAATGGGGGGAACCCTGATGCAGCCATGCCGCGTGTAT…
JN236461.1	Uncultured bacterium clone b6_30 16S ribosomal RNA gene, partial sequence	ATTGAACGCTGGCGGCAGGCCTAACACATGCAAGTCGAGCGGTAACAGAAAGCAGTAATGCTTTGCTGACGAGCGGCGGACGGGTGAGTAAAGTCTGGGGATCTGCCTGATGGAGGGGGATAACCACTGGAAACGGTGGCTAATACCGCATAAAGTCTTCGGACCAAAGTGGGGGACCTTCGGGCCTCACGCCATGAGATGAACCCAGATGGGATTAGCCAGTTGGTGAGGTAAAGGCTCACCAAAGCGACGATCCCTAGCTGGTCTGAGAGGATGACCAGCCACACTGGAACTGAGACACGGTCCAGACTCCTGCGGGAGGCAGCAGTGGGGAATATTGCACAATGGGGGAAACCCTGATGCAGCCATGCCGCGTGTATGAAGAAGGCCTTCGGGTTG…
KM464189.1	Uncultured bacterium clone 5_K_25 16S ribosomal RNA gene, partial sequence	ATTGAACGCTGGCGGCAGGCCTAACACATGCAAGTCGAACGGCAGCGGGGGGAAGCTTGCTTCCCTGCCGGCGAGTGGCGGACGGGTGAGTAATGTCTGGGGATCTGCCCGGTAGCGGGGGATAACCACTGGAAACGGTGGCTAATACCGCATAATGTCGCAAGACCAAAGTGGGGGACCTGATGGCCTCACACTACCGGATGAACCCAGATGGGATTAGCTAGCTGGTGGGGTAATGGCCTACCAGGGCGACGATCCCTAGCTGGTCTGAGAGGATGACCAGCCACACTGGAACTGAGACACGGTCCAGACTCCTGCGGGAGGCAGCAGTGGGGAATATTGCACAATGGGGGAAACCCTGATGCAGCCATGCCGCGTGTATGAAGAAGGCCTTCGGGT…
KM464190.1	Uncultured bacterium clone 5_K_26 16S ribosomal RNA gene, partial sequence	ATTGAACGCTGGCGGCAGGCCTAACACATGCAAGTCGAACGGCAGCGGGGGGAAGCTTGCTTTCCTGCCGGCGAGTGGCGGACGGGTGAGTAATGTCTGGGGATCTGCCCGGTAGTGGGGGATAACCACTGGAAACGGTGGCTAATACCGCATAATGTCGCAAGACCAAAGTGGGGGACCTGATGGCCTCACACTACCGGATGAACCCAGATGGGATTAGCTAGCTGATGGGGTAATGGCCTACCAGGGCGACGATCCCTAGCTGGTCTGAGAGGATGACCAGCCACACTGGAACTGAGACACGGTCCAGACTCCTGCGGGAGGCAGCAGTGGGGAATATTGCACAATGGGGGAAACCCTGATGCAGCCACGCCGCGTGTATGAAGAAGGCCTTCGGGT…
KM464192.1	Uncultured bacterium clone 5_K_28 16S ribosomal RNA gene, partial sequence	ATTGAACGCTGGCAGCAGGCCTAACACATGCAAGTCGAACGGCAGCGGGGGGAAGCTTGCTTCCCTGCCGGCGAGTGGCGGACGGGTGAGTAATGTCTGGGGATCTGCCCGGTAGCGGGGGATAACCACTGGAAACGGTGGCTAATACCGCATAATGTCGCAAGACCAAAGTGGGGGACCGTATGGCCTCACACTACCGGATGAACCCAGATGGGATTAGCTAGCTGGTGGGGTAATGGCCTACCAGGGCGACGATCCCTAGCTGGTCTGAGAGGATGACCAGCCACACTGGAACTGAGACACGGTCCAGACTCCTGCGGGAGGCAGCAGTGGGGAATATTGCACAATGGGGGAAACCCTGATGCAGCCATGCCGCGTGTATGAAGAAGGCCTTCGGGT…
KM464197.1	Uncultured bacterium clone 5_K_33 16S ribosomal RNA gene, partial sequence	ATTGAACGCTGGCGGCAGGCCTAACACATGCAAGTCGAACGGCAGCGGGGGGAAGCTTGCTTCCCTGCCGGCGAGTGGCGGACGGGTGAGTAATGTCTGGGGATCTGCCCGGTAGCGGGGGATAACCACTGGAAACGGTGGCTAATACCGCATAATGTCGCAAGACCAAAGTGGGGGACCTGATGGCCTCACACTACCGGATGAACCCAGATGGGATTAGCTAGCTGGTGGGGTAATGGCCTACCAGGGCGACGATCCCTAGCTGGTCTGAGAGGATGACCAGCCACACTGGAACTGAGACACGGTCCAGACTCCTGCGGGAGGCAGCAGTGGGGAATATTGCACAATGGGGGAAACCCTGATGCAGCCATGCCGCGTGTATGAAGAAGGCCTTCGGGT…
KM464198.1	Uncultured bacterium clone 5_K_34 16S ribosomal RNA gene, partial sequence	ATTGAACGCTGGCGGCAGGCCTAACACATGCAAGTCGAACGGCAGCGGGGGGAAGCTTGCTTCCCTGCCGGCGAGTGGCGGACGGGTGAGTAATGTCTGGGGATCTGCCCGGTAGCGGGGGATAACCACTGGAAACGGTGGCTAATACCGCATAATGTCGCAAGACCAAAGTGGGGGACCGTATGGCCTCACACTACCGGATGAACCCAGATGGGATTAGCTAGCTGGTGGGGTAATGGCCTACCAGGGCGACGATCCCTAGCTGGTCTGAGAGGATGACCAGCCACACTGGAACTGAGACACGGTCCAGACTCCTGCGGGAGGCAGCAGTGGGGAATATTGCACAATGGGGGAAACCCTGATGCAGCCATGCCGCGTGTATGAAGAAGGCCTTCGGGT…
KM464200.1	Uncultured bacterium clone 5_K_36 16S ribosomal RNA gene, partial sequence	GAACGCTGGCGGCAGGCCTAACACATGCAAGTCGAACGGCAGCGGGGGGAAGCTTGCTTTCCTGCCGGCGAGTGGCGGACGGGTGAGTAATGTCTGGGGATCTGCCCGGTAGTGGGGGATAACCACTGGAAACGGTGGCTAATACCGCATAATGTCGCAAGACCAAAGTGGGGGACCTGATGGCCTCACACTACCGGATGAACCCAGATGGGATTAGCTAGCTGATGGGGTAATGGCCTACCAGGGCGACGATCCCTAGCTGGTCTGAGAGGATGACCAGCCACACTGGAACTGAGACACGGTCCAGACTCCTGCGGGAGGCAGCAGTGGGGAATATTGCACAATGGGGGAAACCCTGATGCAGCCACGCCGCGTGTATGAAGAAGGCCTTCGGGTTGT…
KM464202.1	Uncultured bacterium clone 5_K_38 16S ribosomal RNA gene, partial sequence	ATTGAACGCTGGCGGCAGGCCTAACACATGCAAGTCGAACGGCAGCGGGGGGAAGCTTGCTTCCCTGCCGGCGAGTGGCGGACGGGTGAGTAATGTCTGGGGATCTGCCCGGTAGCGGGGGATAACCACTGGAAACGGTGGCTAATACCGCATAATGTCGCAAGACTAAAGTGGGGGACCTGATGGCCTCACACTACCGGATGAACCCAGATGGGATTAGCTAGCTGGTGGGGTAATGGCCTACCAGGGCGACGATCCCTAGCTGGTCTGAGAGGATGACCAGCCACACTGGAACTGAGACACGGTCCAGACTCCTGCGGGAGGCAGCAGTGGGGAATATTGCACAATGGGGGAAACCCTGATGCAGCCATGCCGCGTGTATGAAGAAGGCCTTCGGGT…
JX001270.1	Uncultured bacterium clone TFa_35 16S ribosomal RNA gene, partial sequence	ATTGACTTCTGGCGGCAGGCCTAATTCGTGCAGCTCTAACGGCCTGGGGGGGAAGCTCGCTCCCCTGCCGGCCAGTGGCGAACCGGCGATTAATGTCGGGCGATCTGCCCGGTAACTGGGGATACCCCCTGGAAACGGGGGCTCATACCGCATAATGTCGCATTACCAAAGTGGGGGACCTGATGGCCTCTCACTGCCAGATGAACCCCAATGGGATTACTTGGCTGGCAGGGTAATGGCCTACCAGGGCGACGATCCCTAGCTGGTCTGAGAGGATGACCAGCCACACTGGAACTGAGGCACGGTCCAGACTCCTGCGGGAGGCAGCAGTGGGGAATATTGCACAATGGGGGAAACCCTGATGCAGCCATGCCGCGTGTATGAAGAAGGCCTTCGGGT…
JX001275.1	Uncultured bacterium clone TFa_62 16S ribosomal RNA gene, partial sequence	GGGTAATGGCCTACCAGGGCGACGATCCCTAGCTGGTCTGAGAGGATGACCAGCCGCACTGGAACTGAGACACGGTCCAGACTCCTGCGGGAGGCAGCAGTGGGGAATATTGCACAATGGGGGAAACCCTGATGCAGCCATGCCCGCGTGTATGAAGAAGGCCTTCGGGTTGTAAAGTACTTTCATCGGGGAGGAAGGCGTTGCGTTGAAGAGACGTGGCGATTGACGTTACCCGCAGAAGAAGCACCGGCTAACTCCGTGCCAGCAGCCGCGGTAATACGGAGGGTGCGAGCGTTAATCGGAATGACTGGGCGTAAAGGGCACGCAGCGGTGCGTTAAGTCAGATGTGAAATCCCCGGGCTCAACCCGGGAACGGCATTTGAAACTGGCGAGCTGGAG…
NR_036851.1	Photorhabdus asymbiotica strain 3265-8 16S ribosomal RNA, partial sequence	ACATGCAAGTCGAGCGGTAACAGGAAAGTGCTTGCACTTTTGCTGACGAGCGGCGGACGGGTGAGTAATGTCTGGGGATCTGCCCGAGGGCGGGGGATAACCACTGGAAACGGTGGCTAATACCGCATGATGTCGCGAGACCAAAGTGGGGGACCTGAAAGGGCCTCACGCCCTCGGATGAACCCAGATGGGATTAGCTAGTAGGTAGGGTAATGGCCTACCTAGGCGACGATCCCTAGCTGGTCTGAGAGGATGACCAGCCACACTGGGACTGAGACACGGCCCAGACTCCTACGGGAGGCAGCAGTGGGGAATATTGCACAATGGGCGCAAGCCTGATGCAGCCATGCCGCGTGTATGAAGCAGGCCTTCGGGTTGTAAAGTACTTTCAGCGGGGAG…
JN236253.1	Uncultured bacterium clone b11_34 16S ribosomal RNA gene, partial sequence	ATTGAACGCTGGCGGCAGGCCTAACACATGCAAGTCGGGCGGTAACAGGAAAGGGCTTTTGCACTTTTGCTGACGAGCGGCGGACGGGTGAGTAATGTCTGGGGATCTGCCCGATAGAGGGGGATAACCACTGGAAACGGTGGCTAATACCGCATAACCTCTTTGGAGCAAAGTGGGGGACCTTCGGGCCTCACGCTATCGGATGAACCCAGATGGGATTAGCTAGTAGGTGGGGTAAGGGCTCACCTAGGCGACGATCCCTAGCTGGTCTGAGAGGATGACCAGCCACACTGGGACTGAGACACGGCCCAGACTCCTACGGGAGGCAGCAGTGGGGAATATTGCACAATGGGCGCAAGCCTGATGCAGCCATGCCGCGTGTATGAAGAAGGCCTTCGG…
JN236303.1	Uncultured bacterium clone b1_17 16S ribosomal RNA gene, partial sequence	ATTGAACGCTGGCGGCAGGCCTAACACATGCAAGTCGGGCGGTAACAGGAAAGGGCTTTTGCACTTTTGCTGACGAGCGGCGGACGGGTGAGTAATGTCTGGGGATCTGCCCGGTAGAGGGGGATAACCACTGGAAACGGTGGCTAATACCGCATAACCTCTTTGGAGCAAAGTGGGGGACCTTCGGGCCTCACGCTATCGGATGAACCCAGATGGGATTAGCTAGTAGGTGGGGTAAGGGCTCACCTAGGCGACGATCCCTAGCTGGTCTGAGAGGATGACCAGCCACACTGGGACTGAGACACGGCCCAGACTCCTACGGGAGGCAGCAGTGGGGAATATTGCACAATGGGCGCAAGCCTGATGCAGCCATGCCGCGTGTATGAAGAAGGCCTTCGG…
JN236315.1	Uncultured bacterium clone b1_29 16S ribosomal RNA gene, partial sequence	ATTGAACGCTGGCGGCAGGCCTAACACATGCAAGTCGGGCGGTAACAGGAAAGGGCTTTTGCACTTTTGCTGACGAGCGGCGGACGGGTGAGTAATGTCTGGGGATCTGCCCGATAGAGGGGGATAACCACTGGAAACGGTGGCTAATACCGCATAACCTCTTTGGAGCAAAGTGGGGGACCTTCGGGCCTCACGCTATCGGATGAACCCAGATGGGATTAGCTAGTAGGTGGGGTAAGGGCTCACCTAGGCGACGATCCCTAGCTGGTCTGAGAGGATGACCAGCCACACTGGGACTGAGACACGGCCCAGACTCCTACGGGAGGCAGCAGTGGGGAATATTGCACAATGGGCGCAAGCCTGATGCAGCCATGCCGCGTGTATGAAGAAGGCCTTCGG…
JN236319.1	Uncultured bacterium clone b1_33 16S ribosomal RNA gene, partial sequence	ATTGAACGCTGGCGGCAGGCCTAACACATGCAAGTCGGGCGGTAACAGGAAAGGGCTTTTGCACTTTTGCTGACGAGCGGCGGACGGGTGAGTAATGTCTGGGGATCTGCCCGGTAGAGGGGGATAACCACTGGAAACGGTGGCTAATACCGCATAACCTCTTTGGAGCAAAGTGGGGGACCTTCGGGCCTCACGCTATCGGATGAACCCAGATGGGATTAGCTAGTAGGTGGGGTAAGGGCTCACCTAGGCGACGATCCCTAGCTGGTCTGAGAGGATGACCAGCCACACTGGGACTGAGACACGGCCCAGACTCCTACGGGAGGCAGCAGTGGGGAATATTGCACAATGGGCGCAAGCCTGATGCAGCCATGCCGCGTGTATGAAGAAGGCCTTCGG…
DQ211711.1	Xenorhabdus cabanillasii strain JM26 16S ribosomal RNA gene, partial sequence	TCAGATTGAACGCTGGCGGCAGGCCTAACACATGCAAGTCGGGCGGTAACAGGAAAGTGCTTTTGCACTTTTGCTGACGAGCGGCGGACGGGTGAGTAATGTCTGGGGATCTGCCCGGTAGAGGGGGATAACCACTGGAAACGGTGGCTAATACCGCATAACCTCTTAGGAGCAAAGTGGGGGACCTTCGGGCCTCACGCTATCGGATGAACCCAGATGGGATTAGCTAGTAGGTGGGGTAAGGGCTCACCTAGGCGACGATCCCTAGCTGGTCTGAGAGGATGACCAGCCACACTGGGACTGAGACACGGCCCAGACTCCTACGGGAGGCAGCAGTGGGGAATATTGCACAATGGGCGCAAGCCTGATGCAGCCATGCCGCGTGTATGAAGAAGGCCT…
NR_042811.1	Arsenophonus nasoniae strain ATCC 49151 16S ribosomal RNA, partial sequence	AACGCTGGCGGCAGGCCTAACACATGCAAGTCGAGCGGCAGCGGGAGAAAGCTTGCTTTCTTGCCGGCGAGCGGCGGACGGGTGAGTAAGGTATGGGGATCTGGCCGAAGGCGGGGGATAACCACTGGAAACGGTGGCTAATACCGCATAATCTCTAAGGAGCAAAGTGGGGGACCTTCTGGCCTCACACCTTCGGATGAACCCATATGAGATTAGCTAGTAGGTGGGGTAAAGGCTCACCTAGGCGACGATCTCTAGCTGGTCTGAGAGGATGATCAGCCACACTGGGACTGAGACACGGCCCAGACTCCTACGGGAGGCAGCAGTGGGGAATATTGCACAATGGGCGCAAGCCTGATGCAGCCATGCCGCGTGTATGAAGAAGGCCTTCGGGTTGTA…
JQ726817.1	Arsenophonus endosymbiont of Nysius sp. 2 clone Nsp2KmjArs1 16S ribosomal RNA gene, partial sequence	ATTGAACGCTGGCGGCAGGCCTAACACATGCAAGTCGAGCGGCAGCGGGAGAAAGCTTGCTTTCTTGCCGGCGAGCGGCGGACGGGTGAGTAAGATATGGGGATCTGGCCGAAGGCGGGGGATAACCACTGGAAACGGTGGCTAATACCGCATAATCTCTAAGGAGCAAAGTGAGGGACTTTCGGGCCTCACACCTTCGGATGAACCCATATGAGATTAGCTAGTAGGTGGGGTAAAGGCTCACCTAGGCGACGATCTCTAGCTGGTCTGAGAGGATGATCAGCCACACTGGGACTGAGACACGGCCCAGACTCCTACGGGAGGCAGCAGTGGGGAATATTGCACAATGGGCGCAAGCCTGATGCAGCCATGCCGCGTGTATGAAGAAGGCCTTCGGGT…
DQ314777.1	Arsenophonus endosymbiont of Lipoptena cervi clone 16 16S ribosomal RNA gene, partial sequence	ACGCTGGCGGCAGACCTAACACATGCAAGTCGAGCGGCAACGGGAGAAAGCTTGCTTTCTTGCCGGCGAGCGGCGGACGGGTGAGTAAAGTATGGGGATCTACTCAAAGGCGGGGGATAACCATTGGAAACGGTGGCTAATACCGCATAAACGCTAAGGCGCAAAGTGGGGGACTTTTTGCCTCACACCTTTGAATGAACCCATATGAGATTAGCTAGTAGGTGAGGTAAAAGCTCACCTAGGCAACGATCTCTAGCTGGTCTAAGAGGATGAACAGCCACACTGGGACTGAGACACGGCCCAGACTCCTACGGGAGGCAGCAGTGGGGAATATTGCACAATGGGCGGAAGCCTGATGCAGTCATGCCGCGTGTATGAAGAAGGCCTTCGGGTTGTAAA…
DQ314768.1	Arsenophonus endosymbiont of Trichobius caecus clone 8 16S ribosomal RNA gene, partial sequence	ACGCTGGCGGTAGACTTAACACATGCAAGTCGTGCGGTAACAGAAAAGTTATTTTAATTTTGCTGACGAGCGGCGTACGGGTGAGTAATATATGGGAATCTGCCCAATAGAGGGGGATAACTACTGGAAACGGTAGCTAATACTACATAATCTCTAAGGAGCAAATGCAGAGGATCTTAATTTTTAGACCTTGCGCTATTGGATGAGCCCATAGGAGATTAGCTAGTAGGTAAGGTAATGGCTTACCTAGGCGACGATCTCTAGCTGGTCTGAGAGGATGTACAGCCACACTGGGACTGAGATACGGCCCAGACTCCTACGGGAGGCAGCAGTGGGGAATATTGCACAATGGGCGCAAGCCTGATGCAGTCATACCGCGTGTACGATGAAGGCCTTAGG…
JN990929.1	Arsenophonus endosymbiont of Ericerus pela clone 9 16S ribosomal RNA gene, partial sequence	AGAGTTTGATCATGGCTCAGATTGAACGCTGGCGGCAGGCCTAACACATGCAAGTCGAGCGGCAGCGGAAGGAAGCTTGCTTCCTTGCCGGCGAGCGGCGGACGGGTGAGTAAGGTATGGGGATCTGGCCGAAGGCGGGGGATAACCACTGGAAACGGTGGCTAATACCGCATAATCTCTAAGGAGCAAAGTGGGGGACCGTTCAGGCCTCACACCTTCGGATGAACCCATATGAGATTAGCTAGTAGGTGGGGTAATGGCTCACCTAGGCGACGATCTCTAGCTGGTCTGAGAGGATGATCAGCCACACTGGGACTGAGACACGGCCCAGACTCCTACGGGAGGCAGCAGTGGGGAATATTGCACAATGGGCGCAAGCCTGATGCAGCCATGCCGCGT…
JN204472.1	Arsenophonus endosymbiont of Bemisia tabaci strain Bhatinda 16S ribosomal RNA gene, partial sequence	AGAGTTGATCCTGGCTCAGATTAAACGCTGGCGGCAGGCGTAACACATGCAAGTCGAGCGGCAGCGGAAGGAAGCTTGCTTCCTTGCCGGCGAGCAGCGGACGGGTGAGTAAAGTATGGGGATCTGGCCAAAGGCGGGGGATAACCACTGGAAACGGTGGCTAATACCGCATAATCTCTAAGGAGCAAAGTGGGGGACCGTTCTGGCCTCACACCTTCGGATGAACCCATATGAGATTAGCTAGTAGGTGGGGTAAGGGCTCACCTAAGCGACGATCTCTAGCTGGTCTGAGAGGATGATCAGCCACACTGGGACTGAGACACGGCCCAGACTCCTACGGGAGGCAGCAGTGGGGAATATTGCACAATGGGCGCAAGCCTGATGCAGCCATGCCGCGTG…
LN829957.2	Arsenophonus endosymbiont of Bemisia tabaci partial 16S rRNA gene, clone 13_3_6	TTTTCAGATACGCAAGCTATTTAGGTGACACTATAGAATACTCAAGCTATGCATCCAACGCGTTGGGAGCTCTCCCATATGGTCGACCTGCAGGCGGCCGCGAATTCACTAGTGATTAGAGTTTGATCCTGGCTCAGATTGAACGCTGGCGGCAGGCGTAACACATGCAAGTCGAGCGGCAGCGGAAGGAAGCTTGCTTCCTTGCCGGCGAGCGGCGGACGGGTGAGTAAGGTATGGGGATTTGGCCGAAGGCGGGGGATAACCACTGGAAACGGTGGCTAATACCGCATAATCTCTAAGGAGCAAAGTGGGGGACCGTTCTGGCCTCACACCTTCGGATGAACCCATATGAGATTAGCTAGTAGGTGGGGTAAGGGCTCACCTAGGCGACGATCTCTA…
LN829970.2	Arsenophonus endosymbiont of Bemisia tabaci partial 16S rRNA gene, clone 15_1_7	AGATACGCAAGCTATTTAGGTGACACTATAGAATACTCAAGCTATGCATCCAACGCGTTGGGAGCTCTCCCATATGGTCGACTGCAGGCGGCCGCGAATTCACTAGTGATTAGAGTTTGATCATGGCTCAGATTAAACGCTGGCGGCAGGCGTAACACATGCAGTCGAGCGGCAGCGGAAGAAGCTTGCTTCCTTGCCGGCGAGCGGCGGACGGGTGAGTAAGGTATGGGGATCTGGCCGAAGGCGAGGGATAACCACTGGAAACGGTGGCTAATACCGCATAATCTCTAAGGAGCAAAGTGGGGGACCGTTCTGGCCTCACACCTTCGGATGAACCCATATGAGATTAGCTAGTAGGTGGGGTAAGGGCTCACCTAAGCGACGATCTCTAGCTGGTCT…
FJ655540.1	Arsenophonus symbiont of Stomaphis fagi 16S ribosomal RNA gene, partial sequence	CACTAGTGATTAGTTTGATCATGGCTCAGATTGAACGCTGGCGGCAGGCTTAACACATGCAAGTCGAGCGGCAGCGGAATGAAGCATTTGTTTCATTGCCGGCGAGCGGCGGACGGGTGAGTAATGTATGGGGATCTACCCGAAGGCGGGGGATAACCACTGGAAACGGTGGCTAATACCGCANTATCTCTAAGGAGCAAAGTGGGGGACCGTTAATTTATAACGGCCTCACACCTTCGGATGAACCCATATGAGATTAGCTAGTAGGTGAGGTAAAGGCTTACCTAGGCGACGATCTCTAGCTGGTCTGAGAGGATGATCAGCCACACTGGGACTGAGACACGGCCCAGACTCCTACGGGAGGCAGCAGTGGGGAATATTGCACAATGGGCGCAAGCC…
KR337979.1	Arsenophonus symbiont of Macrosteles laevis clone MlA21 16S ribosomal RNA gene, partial sequence	GAGTTTGATCCTGGCTCAGATTGAACGCTGGCGGCAGGCCAAACACATGCAAGTCGAGCGGCAGCGGGAGGAAGCAAGCTTCCTTGCCGGCGAGCGGCAGACGGGTGAGTAAAGTATGGGGATCTGGCCGAAGGCGGGGAATAACCACTGGAAACGGTGGCTAATACCGCATAATCTCTAAGGAGCAAAGTGGGGGACCGTTATGGCCTCACACCTTCAGATGAACCCATATGAGATTAGCTAGTAGGTGGGGTAAAGGCTCACCTAGGCGACGATCTCTAGCTGGTCTGAGAGGATGATCAGCCACACTGGGACTGGGACACGGCCCAGACTCCTACGGGAGGCAGCAGTGGGGAATATTGCACAATGGGCGCAAGCCTGATGCAGCCATGCCGCGTG…
U91786.1	Arsenophonus triatominarum 16S ribosomal RNA gene, partial sequence	GCTTAACACATGCAAGTCGAGCGGCAGCGGAAGGAAGCTTGCTTCCTTGCCGGCGAGCGGCGGACGGGTGAGTAAGGTATGGGGATCTGGCCAAAGGCGGGGGATAACCACTGGAAACGGTGGCTAATACCGCATAATCTCTAAGGAGCAAAGTGGGGGACCTTATGGCCTCACACCTTCGGATGAACCCATATGAGATTAGCTAGTAGGTGGGGTAAAGGCTCACCTAGGCGACGATCTCTAGCTGGTCTGAGAGGATGATCAGCCACACTGGGACTGAGACACGGCCCAGACTCCTACGGGAAGCAGCAGTGGGGAATATTGCACAATGGGCGCAAGCCTGATGCAGCCATGCCGCGTGTATGAAGAAAGCCTTCGGGTTGTAAAGTACTTTCAGTC…
DQ508188.1	Candidatus Arsenophonus triatominarum 16S ribosomal RNA gene and 16S-23S ribosomal RNA intergenic spacer, partial sequence	CGATTGCGGCAAGCCTAACACATGCAAGTCGAGCGGCAGCGGAAGGAAGCTTGCTTCCTTGCCGGCGAGCGGCGGACGGGTGAGTAAGGTATGGGGATCTGGCCAAAGGCGGGGGATAACCACTGGAAACGGTGGCTAATACCGCATAATCTCTAAGGAGCAAAGTGGGGGACCATTATGGCCTCACACCTTCGGATGAACCCATATGAGATTAGCTAGTAGGTGGGGTAAAGGCTCACCTAGGCGACGATCTCTAGCTGGTCTGAGAGGATGATCAGCCACACTGGGACTGAGACACGGCCCAGACTCCTACGGGAGGCAGCAGTGGGGAATATTGCACAATGGGCGCAAGCCTGATGCAGCCATGCCGCGTGTATGAAGAAGGCCTTCGGGTTGTAA…
NR_041977.1	Brenneria rubrifaciens strain DSM 4483 16S ribosomal RNA, partial sequence	CAGATTGAACGCTGGCGGCAGGCCTAACACATGCAAGTCGAGCGGCAGCGGGAAGTAGCTTGCTACTTTGCCGGCGAGCGGCGGACGGGTGAGTAATGTCTGGGGATCTGCCTGATGGAGGGGGATAACCACTGGAAACGGTGGCTAATACCGCATGACGTCGCAAGACCAAAGTGGGGGACCTTCGGGCCTCACGCCATCGGATGAACCCAGATGGGATTAGCTAGTAGGCGGGGTAATGGCCCACCTAGGCGACGATCCCTAGCTGGTCTGAGAGGATGACCAGCCACACTGGAACTGAGACACGGTCCAGACTCCTACGGGAGGCAGCAGTGGGGAATATTGCACAATGGGGGAAACCCTGATGCAGCCATGCCGCGTGTGTGAAGAAGGCCTTCG…
NR_119372.1	Brenneria rubrifaciens strain LMG 2709 16S ribosomal RNA, partial sequence	ATTGAACGCTGGCGGCAGGCCTAACACATGCAAGTCGAGCGGCAGCGGGAAGTAGCTTGCTACTTTGCCGGCGAGCGGCGGACGGGTGAGTAATGTCTGGGGATCTGCCTGATGGAGGGGGATAACCACTGGAAACGGTGGCTAATACCGCATGACGTCGCAAGACCAAAGTGGGGGACCTTCGGGCCTCACGCCATCGGATGAACCCAGATGGGATTAGCTAGTAGGCGGGGTAATGGCCCACCTAGGCGACGATCCCTAGCTGGTCTGAGAGGATGACCAGCCACACTGGAACTGAGACACGGTCCAGACTCCTACGGGAGGCAGCAGTGGGGAATATTGCACAATGGGGGAAACCCTGATGCAGCCATGCCGCGTGTGTGAAGAAGGCCTTCGGGT…
NR_114714.1	Brenneria salicis ATCC 15712 = DSM 30166 16S ribosomal RNA, partial sequence	GCTCAGATTGAACGCTGGCGGCAGGCCTAACACATGCAAGTCGGGCGGTAGCACAGAGGAGCTTGCTCCTTGGGTGACGAGCGGCGGACGGGTGAGTAAAGTCTGGGGATCTGCCTGATGGAGGGGGATAACTACTGGAAACGGTAGCTAATACCGCATGACGTCTTCGGACCAAAGTGGGGGACCTTCGGGCCTCACGCCATGAGATGAACCCAGATGGGATTAGCTGGTAGGTGAGGTAACGGCTCACCTAGGCGACGATCCCTAGCTGGTCTGAGAGGATGACCAGCCACACTGGAACTGAGACACGGTCCAGACTCCTACGGGAGGCAGCAGTGGGGAATATTGCACAATGGGGGAAACCCTGATGCAGCCATGCCGCGTGTGTGAAGAAGGCCT…
MN448310.1	Brenneria alni strain YMAT11 16S ribosomal RNA gene, partial sequence	AACGAGCGGCGGACGGGTGAGTAAAGTATGGGAAACTGCCTGATGGAGGGGGATAACTACCGGAAACGGTAGCTAATACCGCATAATGTCTTCGGACCAAAGTGGGGGACCTTAGGGCCTCACGCCATCGGATGTGCCCAGATGGGATTAGCTGGTAGGTGGGGTAAAGGCTCACCTAGGCGACGATCCCTAGCTGGTCTGAGAGGATGACCAGCCACAYTGGAACTGAGACACGGTCCAGACTCCTACGGGAGGCAGCAGTGGGGAATATTGCACAATGGGGGAAACCCTGATGCAGCCATGCCGCGTGTGTGAAGAAGGCCTTAGGGTTGTAAAGCACTTTCAGCGGGGAGGAAGGCAATGAGCTTAATAAGCTTGTTGATTGACGTTACCCGCAGA…
NR_114705.1	Brenneria alni strain ICMP 12481 16S ribosomal RNA, partial sequence	GAGTTTGATCCTGGCTCAGATTGAACGCTGGCGGCAGGCCTAACACATGCAAGTCGGGCGGTAGCACAGGGGAGCTTGCTTCCTGGGTGACGAGCGGCGGACGGGTGAGTAAAGTCTGGGAAACTGCCTGATGGAGGGGGATAACTACTGGAAACGGTAGCTAATACCGCATAATGTCTTCGGACCAAAGTGGGGGACCTTAGGGCCTCACGCCATCGGATGTGCCCAGATGGGATTAGCTGGTAGGTGGGGTAAAGGCTCACCTAGGCGACGATCCCTAGCTGGTCTGAGAGGATGACCAGCCACAYTGGAACTGAGACACGGTCCAGACTCCTACGGGAGGCAGCAGTGGGGAATATTGCACAATGGGGGAAACCCTGATGCAGCCATGCCGCGTGT…
MN059649.1	Sodalis sp. strain BGMRC2031 16S ribosomal RNA gene, partial sequence	AGAGTTTGATCATGGCTCAGATTGAACGCTGGCGGCAGGCCTAACACATGCAAGTCGAGCGGCAGCGGGAAGTAGCGTGCTACTTTGCCGGCGAGCGGCGGACGGGTGAGTAATGTCTGGGGATCTGCCCGATGGAGGGGGATAACTACTGGAAACGGTAGCTAATACCGCATAACGTCGCGAGACCAAAGTGGGGGACCTTAGGGCCTCATGCCATCGGATGAACCCAGATGGGATTAGCTAGTAGGTGGGGTAAGGGCTCACCTAGGCGACGATCCCTAGCTGGTCTGAGAGGATGACCAGCCACACTGGAACTGAGAAACGGTCCAGACTCCTACGGGAGGCAGCAGTGGGGAATATTGCACAATGGGCGCAAGCCTGATGCAGCCATGCCGCGTG…
AB772205.1	Sodalis-like endosymbiont of Aphrophora quadrinotata AQUA gene for 16S ribosomal RNA, partial sequence
AB915774.1	Sodalis endosymbiont of Glaucias subpunctatus gene for 16S ribosomal RNA, partial sequence, strain: GlaSub
AB915778.1	Sodalis endosymbiont of Nezara antennata gene for 16S ribosomal RNA, partial sequence, strain: NezAntTottori	TTGCTTCTTTGCCGGCGAGCGGCGGACGGGTGAGTAATTTCTGGGGATCTGCCCGATGGAGGGGGATAACTACTGGAAACGGTAGCTAATACCGCATAACGTCGCAAGACCAAAGTGGGGGACCTTCGGGCCTCACACCATCGGATGAACCCAGATGGGATTAGCTAGTAGGTGGGGTAATGGCTCACCTAGGCGACGATCTCTAGCTGGTCTGAGAGGATGACCAGCCACACTGGAACTGAGACACGGTCCAGACTCCTACGGGAGGCAGCAGTGGGGAATATTGCACAATGGGGGAAACCCTGATGCAGCCATGCCGCGTGTGTGAAGAAGGCCTTCGGGTTGTAAAGCACTTTCAGCGGGGAGGAAGGCGGTGGCGTTAATAGCGCTATCGATTGA…
AB915770.1	Sodalis endosymbiont of Elasmucha putoni gene for 16S ribosomal RNA, partial sequence, strain: ElaPut	ATTGAACGCTGGCGGCAGGCCTAACACATGCAAGTCGAGCGGCAGCGGAAAGAAGCTTGCTTCTTTGCCGGCGAGCGGCGGACGGGTGAGTAATGTCTGGGGATCTGCCCGATGGAGGGGGATAACTACTGGAAACGGTAGCTAATACCGTATAACGTCGCAAGACCAAAGTGGGGGACCTTCGGGCCTCACACCATCGGATGAACCCAGATGGGATTAGCTAGTAGGTGGGGTAATGGCTCACCTAGGCGACGATCCCTAGCTGGTCTGAGAGGATGACCAGCCACACTGGAACTGAGACACGGTCCAGACTCCTACGGGAGGCAGCAGTGGGGAATATTGCACAATGGGGGAAACCCTGATGCAGCCATGCCGCGTGTGTGAAGAAGGCCTTCGGGT…
AB809072.1	Sodalis-like secondary symbiont of Antestiopsis thunbergii NRF1 gene for 16S ribosomal RNA, partial sequence	ATTGAACGCTGGCGGCAGGCCTAACACATGCAAGTCGAGCGGCAGCGGAAAGAAGCTTGCTTCTTTGCCGGCGAGCGGCGGACGGGTGAGTAATGTCTGGGGATCTGCCCGATGGAGGGGGATAACTACTGGAAACGGTAGCTAATACCGCATAACGTCGCAAGACCAAAGTGGGGGACCTTCGGGCCTCACACCATCGGATGAACCCAGATGGGATTAGCTAGTAGGTGGGGTAATGGCTCACCTAGGCGACGATCCCTAGCTGGTCTGAGAGGATGACCAGCCACACTGGAACTGAGACACGGTCCAGACTCCTACGGGAGGCAGCAGTGGGGAATATTGCACAATGGGGGAAACCCTGATGCAGCCATGCCGTGTGTGTGAAGAAGGCCTTCGGGT…
AB915773.1	Sodalis endosymbiont of Dolycoris baccarum gene for 16S ribosomal RNA, partial sequence, strain: DolBac	ATTGAACGCTGGCGGCAGGCCTAACACATGCAAGTCGAGCGGCAGCGGAAAGAAGCTTGCTTCTTTGCCGGCGAGCGGCGGACGGGTGAGTAATGTCTGGGGATCTGCCCGATGGAGGGGGATAACTACTGGAAACGGTAGCTAATACCGCATAACGTCGCAAGACCAAAGTGGGGGACCTTCGGGCCTCACACCATCGGATGAACCCAGATGGGATTAGCTAGTAGGTGGGGTAATGGCTCACCTAGGCGACGATCCCTAGCTGGTCTGAGAAGATGACCAGCCACACTGGAACTGAGACACGGTCCAGACTCCTACGGGAGGCAGCAGTGGGGAATATTGCACAATGGGGGAAACCCTGATGCAGCCATGCCGCGTGTGTGAAGAAGGCCTTCGGGT…
AB915775.1	Sodalis endosymbiont of Lelia decempunctata gene for 16S ribosomal RNA, partial sequence, strain: LelDec	ATTGAACGCTGGCGGCAGGCCTAACACATGCAAGTCGAGCGGCAGCGGGAAGAAGCTTGCTTCTTTGCCGGCGAGCGGCGGACGGGTGAGTAATGTCTGGGGATCTGCCCGATGGAGGGGGATAACTACTGGAAACGGTAGCTAATACCGCATAACGTCGCAAGACCAAAGTGGGGGACCTTCGGGCCTCACACCATCGGATGAACCCAGATGGGATTAGCTAGTAGGCGGGGTAATGGCTCACCTAGGCGACGATCCCTAGCTGGTCTGAGAGGATGACCAGCCACACTGGAACTGAGACACGGTCCAGACTCCTACGGGAGGCAGCAGTGGGGAATATTGCACAATGGGGGAAACCCTGATGCAGCCATGCCGCGTGTGTGAAGAAGGCCTTCGGGT…
AB915779.1	Sodalis endosymbiont of Palomena angulosa gene for 16S ribosomal RNA, partial sequence, strain: PelAng	ATTGAACGCTGGCGGCAGGCCTAACACATGCAAGTCGAGCGGCAGCGGGAAGAAGCTTGCTTCTTTGCCGGCGAGCGGCGGACGGGTGAGTAATGTCTGGGGATCTGCCCGATGGAGGGGGATAACTACTGGAAACGGTAGCTAATACCGCATAACGTCGCAAGACCAAAGTGGGGGACCTTCGGGCCTCACACCATCGGATGAACCCAGATGGGATTAGCTAGTAGGCGGGGTAATGGCTCACCTAGGCGACGATCCCTAGCTGGTCTGAGAGGATGACCAGCCACACTGGAACTGAGACACGGTCCAGACTCCTACGGGAGGCAGCAGTGGGGAATATTGCACAATGGGGGAAACCCTGATGCAGCCATGCCGCGTGTGTGAAGAAGGCCTTCGGGT…
AB915783.1	Sodalis endosymbiont of Rhopalus sapporensis gene for 16S ribosomal RNA, partial sequence, strain: RhoSap	ATTGAACGCTGGCGGCAGGCCTAACACATGCAAGTCGAGCGGCAGCGGGAAGAAGCTTGCTTCTTTGCCGGCGAGCGGCGGACGGGTGAGTAATGTCTGGGGATCTGCCCGATGGAGGGGGATAACTACTGGAAACGGTAGCTAATACCGCATAACGTCGCAAGACCAAAGTGGGGGACCTTCGGGCCTCACACCATCGGATGAACCCAGGTGGGATTAGCTAGTAGGTGGGGTAATGGCTCACCTAGGCGACGATCCCTAGCTGGTCTGAGAGGATGACCAGTCACACTGGAACTGAGACACGGTCCAGACTCCTACGGGAGGCAGCAGTGGGGAATATTGCACAATGGGGGAAACCCTGATGCAGCCATGCCGCGTGTGTGAAGAAGGCCTTCGGGT…
AB915780.1	Sodalis endosymbiont of Picromerus lewisi gene for 16S ribosomal RNA, partial sequence, strain: PicLew	ATTGAACGCTGGCGGCAGGCCTAACACATGCAAGTCGAGCGGCAGCGGAAAGAAGCTTGCTTCTTTGCCGGCGAGCGGCGGACGGGTGAGTAATGTCTGGGGATCTGCCCGATGGAGGGGGATAACTACTGGAAACGGTAGCTAATACTGCATAACGTCGCAAGACCAAAGTGGGGGACCTTCGGGCCTCACACCATCGGATGAACCCAGATGGGATTAGCTAGTAGGTGGGGTAATGGCTCACCTAGGCGACGATCCCTAGCTGGTCTGAGAGGATGACCAGCCACACTGGAACTGAGACACGGTCCAGACTCCTACGGGAGGCAGCAGTGGGGAATATTGCACAATGGGGGAAACCCTGATGCAGCCATGCCGCGTGTGTGAAGAAGGCCTTCGGGT…
AB915771.1	Sodalis endosymbiont of Aelia fieberi gene for 16S ribosomal RNA, partial sequence, strain: AelFieOtsu	ATTGAACGCTGGCGGCAGGCCTAACACATGCAAGTCGAGCGGCAGCGGGAAGAAGCTTGCTTCTTTGCCGGCGAGCGGCGGACGGGTGAGTAATGTCTGGGGATCTGCCCGATGGAGGGGGATAACTACTGGAAACGGTAGCTAATACTGCATAACGTCGCAAGACCAAAGTGGGGGACCTTCGGGCCTCACACCATCGGATGAACCCAGATGGGATTAGCTAGTAGGTGGGGTAATGGCTCACCTAGGCGACGATCCCTAGCTGGTCTGAGAGGATGACCAGCCACACTGGAACTGAGACACGGTCCAGACTCCTACGGGAGGCAGCAGTGGGGAATATTGCACAATGGGGGAAACCCTGATGCAGCCATGCCGCGTGTGTGAAGAAGGCCTTCGGGT…
AB915781.1	Sodalis endosymbiont of Piezodorus hybneri gene for 16S ribosomal RNA, partial sequence, strain: PieHyb	ATTGAACGCTGGCGGCAGGCCTAACACATGCAAGTCGAGCGGCAGCGGGAAGAAGCTTGCTTCTTTGCCGGCGAGCGGCGGACGGGTGAGTAATGTCTGGGGATCTGCCCGATGGAGGGGGATAACTACTGGAAACGGTAGCTAATACTGCATAACGTCGCAAGACCAAAGTGGGGGACCTTCGGGCCTCACACCATCGGATGAACCCAGATGGGATTAGCTAGTAGGTGGGGTAATGGCTCACCTAGGCGACGATCCCTAGCTGGTCTGAGAGGATGACCAGCCACACTGGAACTGAGACACGGTCCAGACTCCTACGGGAGGCAGCAGTGGGGAATATTGCACAATGGGGGAAACCCTGATGCAGCCATGCCGCGTGTGTGAAGAAGGCCTTCGGGT…
AB604872.1	Sodalis secondary endosymbiont of Archarius roelofsi P9_6 gene for 16S ribosomal RNA, complete sequence	GGCGGCAGGCCTAACACATGCAAGTCGAGCGGCAGCGGGAAGAAGCTTGCTTCTTTGCCGGCGAGCGGCGGACGGGTGAGTAATGTCTGGGGATCTGCCCGATGGAGGGGGATAACTACTGGAAACGGTAGCTAATACCGCATAACGTCGCAAGACCAAAGTGGGGGACCTTCGGGCCTCACACCATCGGATGAACCCAGATGGGATTAGCTAGTAGGTGGGGTAATGGCTCACCTAGGCGACGATCCCTAGCTGGTCTGAGAGGATGACCAGCCACACTGGAACTGAGACACGGTCCAGACTCCTACGGGAGGCAGCAGTGGGGAATATTGCACAATGGGGGAAACCCTGATGCAGCCATGCCGCGTGTGTGAAGAAGGCCTTCGGGTTGTAAAGCAC…
AB604873.1	Sodalis secondary endosymbiont of Curculio hachijoensis P131_4 gene for 16S ribosomal RNA, complete sequence	GGCGGCAGGCCTAACACATGCAAGTCGAGCGGCAGCGGGAAGAAGCTTGCTTCTTTGCCGGCGAGCGGCGGACGGGTGAGTAATGTCTGGGGATCTGCCCGATGGCGGGGGATAACTACTGGAAACGGTAGCTAATACCGCATAACGTCGCAAGACCAAAGTGGGGGACCTTCGGGCCTCACACCATCGGATGAACCCAGATGGGATTAGCTAGTAGGTGGGGTAATGGCTCACCTAGGCGACGATCCCTAGCTGGTCTGAGAGGATGACCAGCCACACTGGAACTGAGACACGGTCCAGACTCCTACGGGAGGCAGCAGTGGGGAATATTGCACAATGGGGGAAACCCTGATGCAGCCATGCCGCGTGTGTGAAGAAGGCCTTCGGGTTGTAAAGCAC…
AB541010.1	Uncultured bacterium gene for 16S rRNA, partial sequence, clone: nk-2010-akg10
AB915782.1	Sodalis endosymbiont of Poecilocoris lewisi gene for 16S ribosomal RNA, partial sequence, strain: PoeLew	ATTGAACGCTGGCGGCAGGCCTAACACATGCAAGTCGAGCGGCAGCGGGAAGAAGCTTGCTTCTTTGCCGGCGAGCGGCGGACGGGTGAGTAATGTCTGGGGATCTGCCCGATGGAGGGGGATAACTACTGGAAACGGTAGCTAATACCGCATAACGTCGCAAGACCAAAGTGGGGGACCTTCGGGCCTCACACCATCGGATGAACCCAGATGGGATTAGCTAGTAGGTGGGGTAATGGCTCACCTAGGCGACGATCCCTAGCTGGTCTGAGAGGATGACCAGCCACACTGGAACTGAGACACGGTCCAGACTCCTACGGGAGGCAGCAGTGGGGAATATTGCACAATGGGGGAAACCCTGATGCAGCCATGCCGCGTGTGTGAAGAAGGCCTTCGGGT…
MH973241.1	Uncultured Sodalis sp. clone 4_16S 16S ribosomal RNA gene, partial sequence	GCAGGCCTAACACATGCAAGTCGAGCGGCAGCGGAAAGAAGCTTGCTTCTTTGCCGGCAAGCGGCGGACGGGTGAGTAATGTCTGGGGATCTGCCCGATGGCGGGGGATAACTATTGGAAACGGTAGCTAATACCGCATAACGTCGCAAGACCAAAGTGGGGGACCTTCTGGCCTCACACCATCGGATGAACCCAGATGGGATTAGCTAGTAGGTGGGGTAATGGCTCACCTAGGCGACGATCCCTAGCTGGTCTGAGAGGATGACCAGCCACACTGGAACTGAGACACGGTCCAGACTCCTACGGGAGGCAGCAGTGGGGAATATTGCACAATGGGGGAAACCCTGATGCAGCCATGCCGCGTGTGTGAAGAAGGCCTTCGGGTTGTAAAGCACTTTC…
AB772202.1	Sodalis-like endosymbiont of Mesoptyelus fascialis gene for 16S ribosomal RNA, partial sequence, strain: MFAS, operon B	ATTGAACGCTGGTCGAGCGGCAGCGAAAAGAAGCCTAGCTTCTTTGTCGGCGAGCGGCGGACGGGTGAGTAATGTCTGGGGATCTGCCCGATGGGGGGGATAACTACTGGAAACGGTAGCTAATACCGCATAACGTCGCAAGACCAAAGTGAAGGACCTTCGGGTCTTACATCATTAGATGAACCCAGATGGGATCAACTAGTAGGTAGGGTAATGGCTCACCTAGGAGACGATCCCTGGCTGGTCTGAGGGGATGACCAGCCACACTGGAACTGAGACACGGTCCAGATTCCTACGGGAGGCAGCAGTGGGGAATATTGCACAATGGGGGAAACCCTGATGCAGGCATGCAGCGTGTGTGAAGAAGGCCTTCTGGTTGTAAAACACTTTCAGCGGGGA…
AY861701.1	Sodalis glossinidius strain GM-SG1 16S ribosomal RNA gene, partial sequence	AGAGTTTGATCATGGCTCAGATTGAACGCTGGCGGCAGGCCTAACACATGCAAGTCGAGCGGCAGCGGAAAGAAGCTTGACTTCTTTGCCGGCGAGCGGCGGACGGGTGAGTAATGTCTGGGGATCTGCCCGATGGAGGGGGATAACTACTGGAAACGGTAGCTAATACCGCATAACGTCGCAAGACCAAAGTGGGGGACCTTCGGGCCTCACACCATCGGATGAACCCAGATGGGATTAGCTAGTAGGTGGGGTAATGGCTCACCTAGGCGACGATCCCTAGCTGGTCTGAGAGGATGACCAGCCACACTGGAACTGAGACACGGTCCAGACTCCTACGGGAGGCAGCAGTGGGGAATATTGCACAATGGGGGAAACCCTGATGCAGCCATGCCGCGT…
AB772195.1	Sodalis-like endosymbiont of Philaenus spumarius gene for 16S ribosomal RNA, partial sequence, strain: PSPU, operon A	GTTGAACGCTGGCGGCAGGCCTAACACATGCAAGTCGAGCGGCAGCGGGAAGAAGCTTGCTTCTTTGCCGGCGAGCGGCGGACGGGTGAGTAAAGTCTGGGGATCTGCCCGATGGAAGGGGATAACTACTGGAAACGGTAGCTAATACCGTATAACGTCGTAAGACCAAAGTGGGGGACCTTCGGGCCTCACACCATCGGATGAACCCAGATGGGATTAGCTAGTAGGTGGGGTAATGGCTCACCTAGGCGACGATCCCTAGCTGGTCTGAGAGGATGACCAGCCACACTGGAACTGAGACACGGTCCAGACTCCTACGGGAGGCAGCAGTGGGGAATATTGCACAATGGGGGAAACCCTGATGCAGCCATGCCGCGTGTGTGAAGAAGGCCTTCGGGT…
MW540796.1	Sodalis endosymbiont of Dictyophara pannonica clone DICPAN_20 16S ribosomal RNA gene, partial sequence	CAGATAGAGTTTGATCCTGGCTCAGGTTGAACGCTGGCGGCAGGCCTAACACATGCAAGTCGAGCGGCAGCGGGAAGAAGCTTGCTTCTTTGCCGGCAAGCGGCGGACGGGTGAGTAATGTCTGGGGATCTACCCAATGGAGGGGGATAACTACTGGAAACGGTAGCTAATACCGCATAACGTCGTAAGACCAAAGTGGGGGACCTTCGGGCCTCACACCATCGGATGAACCCAGATGGGATTAGCTAGTAGGTGAGGTAATGGCTCACCTAGGCGACGATCTCTAGCTGGTCTGAGAGGATGACCAGCCACACTGGAACTGAGACACGGTCCAGACTCCTACGGGAGGCAGCAGTGGGGAATATTGCACAATGGGGGAAACCCTGATGCAGCCATGCC…
AB772203.1	Sodalis-like endosymbiont of Philaenarcys bilineata gene for 16S ribosomal RNA, partial sequence, strain: PBIL	ATTGAACGCTGGCGGCAGGCCTAACACATGCAAGTCGAACGGCAGCGGGAAGAAGTTTGCTTCTTTGCCGGCGAGTGGCGGACGGGTGAGTAATGTCTGGGGATCTGCCCAATGGAGGGGGATAACTACTGGAAACGGTAGCTAATACCGCATAATGTCGTAAGACCAAAGTGGGGGACCTTCGGGCCTCACGCCATCGGATGAACCCAGATGGGATTAGCTAGTAGGTGGGGTAATAGCTCACCTAGGCGACGATCCCTAGCTGGTCTGAGAGGATTACCAGCCACACTGGAACTGAGACACGGTCCAGACTCCTACGGGAGGCAGCAGTGGGGAATATTGCACAATGGGGGAGACCCTGATGCAGCTATGCCGCGTGTGTGAAGAAGGCCTTCGGGT…
FJ655532.1	Sodalis-like symbiont of Cinara glabra 16S ribosomal RNA gene, partial sequence	TCGAGCGGCATCGGAGGGTAGCTTGCTACCCCGCCGGCGAGCGGCGGACGGGTGAGTAATGTCTGGGGATCTGCCCAATGGAGGGGGATAACTACTGGAAACGGTAGCTAATACCGCGTAATGTCTAAAGACTAAAGTGGGGGACCTTCGGGCCTCACGCCATCGGATGAGCCCAGATGGGATTAGCTAGTAGGCGGGATAATAGCCCACCTAGGCCACGATCCCTAGCTGGTCTGAGAGGATGACCAGCCACACTGGAACTGAGACACGGTCCAGACTCCTACGGGAGGCAGCAGTGGGGAATATTGCACAATGGGGGAAACCCTGATGCAGCCATGCCGCGTGTGTGAAGAAGGCCTTCGGGTTGTAAAGCACTTTCAGCGGGGAGGAAGGCAATGT…
KY558891.1	Sodalis-like endosymbiont of Puto superbus clone P12 16S ribosomal RNA gene, partial sequence	GCAGATAGTTTGATCATGGCTCAGATTGAACGCTGGCGGCAGGCCTAACACATGCAAGTTGAGCGGCAGCGGGATTGAGATTATTCTCTTTTGCCGGCGAGCAGCGAACGGGTGAGTAATGTCTGGGGATCTACCCGATGGAGGGGGATAACTACTGGAAACGGTGGCTAATACCGCATAAAATCGTAAGATCAAAGTAGGGGACCTTTATAGGCCTTATGCCATCGGATGAACCCAGATGGGATTAGCTAGTAGGTGGGGTAATGGCTCACCTAGGCAACGATCCCTAGCTGGTCTGAGAGGATGACCAGCCACACTGGAACTGAGATACGGTCCAGACTCCTACGGGAGGCAGCAGTGGGGAATATTGCACAATGGGGGAAACCCTGATGCAGCCAT…
LT706516.1	Candidatus Kleidoceria schneideri partial 16S rRNA gene, isolate Kue395, clone 1	ATTGAACGCTGGCGGCAAGCCTAACACATGCAAGTCGAGCGGCAGCGGAAGATTTTTTGCCGGCGAGCGGCGAACGGGTGAGTAATATCTGGGAATCTACCTAATGGAGAGGGATAACTATTGGAAACGATAGCTAATACCGCATAATGTCGAAAGACCAAAGTGGGGGATCTTTTACAAGACCTCATGCCATCAGATGAGCCCAGACGGGATTAGCTAGTAGGTGAGGTAATGGCTTACCTAGGCGACGATCCCTAGCTGTTCTGAGAGGATGACCAGCCACACTGGAACTGAGACACGGTCCAGACTCCTACGGGAGGCAGCAGTGGGGAATATTGCACAATGGGGGAAACCCTGATGCAGCTATGCCGCGTGTGTGAAGAAGGCCTTAGGGTTGTA…
LT600363.1	Sodalis-like secondary symbiont of Eulachnus rileyi partial 16S rRNA gene, strain SLSSEuril, isolate 1WIEN	GGGATCTGCCCAATAGAGGGGGATAACTACTGGAAACGGTAGCTAATACCGCATAATGTCGAAAGACCAAAGTGGGGGACCTTATGGCCTCACGCTGTTGGATGAACCCAGATGGGATTAGCTAGTAGGTGTGGTAATGGCTCACCTAGGCAACGATCCCTAGCTGGTCTGAGAGGATAACCAGCCACACTGGAACTGAGATACGGTCCAGACTCCTACGGGAGGCAGCAGTGGGGAATATTGCACAATGGGGGAAACCCTGATGCAGCTATGCCGCGTGTGTGAAGAAGGCCTTTGGGTTGTAAAGCACTTTCAGCGGGGAAGAAGCTTACAGTGCTAATAACTCTGTAAATTGACGCTACCCGAAGAAGAAGCACCGGCTAACTCCGTGCCAGCAGC…
LT600377.1	Sodalis-like secondary symbiont of Schizolachnus obscurus partial 16S rRNA gene, strain SLSSCiScObs, isolate 14ES	ATTGAACGCTGGCGGCAGGCTTAACACATGCAAGTCGAGCGGCAGCGGAAAGTAATTTTACTTTGCCGGCGAGCGGCGAACGGGTGAGTAATATCTGGGGATCTACCTGATAGAAGGGGATAACTACTGGAAACGGTAGCTAATACCGTATAATGTCGTAAGACCAAAGATGAGGGACCTTCATAGGCCTCATGCTATCAAATGAACCCAGATGGGATTAGCTAGTAGGTGGGGTAATAGCTCACCTAGGCGACGATCTCTAGCTGGTCTGAGAGGATGACCAGCCACACTGGAACTGAGACACGGTCCAGACTCCTACGGGAGGCAGCAGTGGGGAATATTGCACAATGGGGGAAACCCTGATGCAGCTATGCCGCGTGTGTGAAGAAGGCCTTCGGG…
KY765563.1	Sodalis endosymbiont of Cicadella viridis clone CV1505-1 16S ribosomal RNA gene, partial sequence	AGAGTTTGATCATGGCTCAGATTGAACGCTGGCGGCAGGCCTAACACATGCAAGTCGAGCGGCAGCGGGAAGAAGCTTGCTTCTTTGCCGGCGAGCGGCGGACGGGTGAGTAATGTCTGGGGATCTGCCCAATGGAGGGGGATAACTACTGGAAACGGTAGCTAATACCGCATAACGTCGCAAGACCAAAGTGGGGAACCTTCGGGCCTCACACCATCGGATGAACCCAGATGGGATTAGCTAGTAGGTGGGGTAATGGCTCACCTAGGCGACGATCCCTAGCTGGTCTGAGAGGATGACCAGCCACACTGGAACTGAGACACGGTCCAGACTCCTACGGGAGGCAGCAGTGGGGAATATTGCACAATGGGGGAAACCCTGATGCAGCCAGGCCGCGTG…
JX444565.1	Sodalis praecaptivus strain HS 16S ribosomal RNA gene, partial sequence	AACGCTGGCGGCAGGCCTAACACATGCAAGTCGAGCGGCAGCGGAAAGAAGCTTGCTTCTTTGCCGGCGAGCGGCGGACGGGTGAGTAATGTCTGGGGATCTGCCCGATGGAGGGGGATAACTACTGGAAACGGTAGCTAATACCGCATAACGTCGCAAGACCAAAGTGGGGGACCTTCGGGCCTCACACCATCGGATGAACCCAGATGGGATTAGCTAGTAGGTGGGGTAATGGCTCACCTAGGCGACGATCCCTAGCTGGTCTGAGAGGATGACCAGCCACACTGGAACTGAGACACGGTCCAGACTCCTACGGGAGGCAGCAGTGGGGAATATTGCACAATGGGGGAAACCCTGATGCAGCCATGCCGCGTGTGTGAAGAAGGCCTTCGGGTTGTA…
AY126638.1	Primary endosymbiont of Sitophilus granarius 16S ribosomal RNA gene, partial sequence	CATATGGATTAGAGTTTGATCATGGCTCAGATTGAACGCTGGCGGCAGGCCTAACACATGCGAGTCGAGCGGCAGCGGGAAGAAGCTTACTTCTTTGCCGGCGAGCGGCGGACGGGTGAGTAATGTCTGGGGATTTGCCCAATGGAGGGGGATAACTACTGGAAACGGTGGCTAATACCGCATAACGTCGCAAGACCAAAGTGGGGGACCTTCGGGCCTCACACCATCGGATGAACCCAGATGGGATTAGCTAGTAGGAGGGGTAATGGCTCACCTAGGCGACGATCCCTAGCTGGTCTGAGAGGATGACCAGCCACACTGGAACTGAGACACGGTCCAGACTCCTATGGGAGGCAGCAGTGGGGAATATTGCACAATGGGGGAAACCCTGATGCAGCT…
M85268.1	Endosymbiont Sitophilus oryzae 16S ribosomal RNA, complete	CATGGCTCAGATTGAACGCTGGCGGCAGGCCTAACACATGCAAGTCGAACGGAGTATATTGTAGCTTGCTATGGTATAACTTAGTGGCAGACGGGTGAGTAATGTATAGGAATCTACCTAGTAGTACGGAATAATTGTTGGAAACGGCAACTAATACCGTATACGCCCTACGGGGAAAAAATTTATTGCTATTAGATGAGCCTATATTAGATTAGTTAGTTGGTGAGGTAAAGGCTTACCAAGACAATGATCTATAGCTGATCTGAGAGGATGATCAGCCACACTGGAACTGAGATACGGTCCAGACTCCTACGGGAGGCAGCAGTGGGGAATATTGGACAATGGGCGAAAGCCTGATCCAGCCATGCCGCATGAGTGAAGAAGGCCTTCGGGTTGTAA…
AF005235.1	Sitophilus oryzae principal endosymbiont 16S ribosomal RNA gene, partial sequence	ATTGAACGCTGGCGGCAGGCCTAACACATGCAAGTCGAGCGGCAGCGGGAAGAAGCTTGTCTTCTTTGCCGGCGAGCGGCGGACGGGTGAGTAATGTCTGGGGATCTGCCCGATGGAGGGGGATAACTACTGGAAACGGTAGCTAACTACCGCATAACGTCGCAAGACCAAAGTGGAGGACCTTCGGGCCTCACACCATCGGATGAACCCAGATGGGATTAGCTAGTAGGTGGGGTAATGGCTCACCTAGGCGACGATCCCTAGCTGGTCTGATGAGGATGACCAGCCACACTGGAACTGAGACACGGTCCAGACTCCTACGGGAGGCAGCAGTGGGGAATATTGCACAATGGGGGAAACCCTGATGCAGCCATGCCGCGTGTGTAAAGAAGGCCTTCG…
EF110571.1	Candidatus Riesia pediculicola 1.19.2005.1 16S ribosomal RNA gene, partial sequence	TGAGTTTGATCCTGGCTCAGATTGAACGCTGGCGGCAAGCCTAACACATGCAAGTCGTGCGAAATGATGAAAATCATTTAGCGGCGGACGGGTGAGTAAGATATGGGAATCTACCTAAAGATGGGGGATAACTATCGGAAACGGTAGCTAATACCGCGTAAGCTCTCGATAAGGAAACTGATCGAGAGGAAAGCGGGGGATATGTCATAATCATCGATATACCTCGCGTCTTTAGATGAGCCCATACGAGATTAGCTAGTAGGTGAGGTAAAAGCTCACCTAGGCAACAATCTCTAGCTGGTCTGAGAGGACGACCAGCCACACTGGGACTGAGATACGGCCCAGACTCCTACGGGAGGCAGCAGTGGGGAATATTGCACAATGAGCGAAAGCTTGATG…
FJ655533.1	Sodalis-like symbiont of Nippolachnus piri 16S ribosomal RNA gene, partial sequence	CGATTAGTTTGATCATGGCTCAGATTGAACGCTGGCGGCAGGCTTAACACATGCAAGTCGAGCGGCAACGGAAAATAGTTTTTCTATTTTGCCGGCGAGCGGCGAACGGGTGAGTAATGTCTGGGGATCTGCCCGAAGGAGGGGTACAACTACTGGAAACGGTAGCTAATACCGCATAATGTCGAAAGACCAAAGTGGGGAAAAATTTTTACCTCATGCCATCGGATGAACCCAGATGAGATTAGCTAGTAGGCGGGGTAATAGCCCACCTAGGCAACGATCTCTAGCTGGTCTGAGAGGATGACCAGCCACACTGGAACTGAGACACGGTCCAGACTCCTACGGGAGGCAGCAGTGGGGAATATTGCACAATGGGGGAAACCCTGATGCAGCCATGCC…
KF625167.1	Obesumbacterium proteus strain CHT3-2 16S ribosomal RNA gene, partial sequence	TCCCCTGGGCGGCAGGCCTAACACATGCAAGTCGAGCGGTAGCACAAGAGAGCTTGCTCTCTGGGTGACGAGCGGCGGACGGGTGAGTAATGTCTGGGAAACTGCCTGATGGAGGGGGATAACTACTGGAAACGGTAGCTAATACCGCATGACGTCTTCGGACCAAAGTGGGGGACCTTCGGGCCTCACGCCATCAGATGTGCCCAGATGGGATTAGCTAGTAGGTGGGGTAATGGCTCACCTAGGCGACGATCTCTAGCTGGTCTGAGAGGATGACCAGCCACACTGGAACTGAGACACGGTCCAGACTCCTACGGGAGGCAGCAGTGGGGAATATTGCACAATGGGCGCAAGCCTGATGCAGCCATGCCGCGTGTATGAAGAAGGCCTTCGGGTTGT…
MF148850.1	Wigglesworthia glossinidia endosymbiont of Glossina longipennis clone 1 16S ribosomal RNA gene, partial sequence	TAGAGTTTGATCATGGCTCAGATTGAACGCTAGCGGCAAGCCTAACACATGCAAGTCGTGCGGCAGCGTGAGGATTATTCTTTGACGGCGAGCGGCGAACGGGTGAGTAATGTCTGGGGATCTGCCTAAAAAAGGGGGACAACTACTGGAAACGGCAGCTAATACCGCATAATATCGAAAGATCAAAGTAGGGGACTAATATAAGAAATTATTTTAGCCTTACGTTTTTAGATGAACCCAGATGAGATTAGCTAGTAGGTGGGGTAAAGGCTCACCTAGGCTACGATCTCTAGCTGGTCTGAGAGGATAACCAGCCACACTGGAACTGAGATACGGTCCAGACTCCTACGGGAGGCAGCAGTGGGGAATATTGCACAATGGGGGAAACCCTGATGCAGC…

## Sheet: Table S5
Table S5 The list of samples of A. siro microbiome, diversity indexes and numbers of reads based on qPCR (universal primers). The reads were recalculated per mite.
Sample_ID	factor.B	factor.A	copies N	copies LogN	Taxa_S	Simpson_1-D	Shannon_H
6LA2_1	6L	PM 1.25 microg/g	12088	4.08235	144	0.2973	1.038
6LA2_2	6L	PM 1.25 microg/g	15931	4.20224	103	0.2289	0.774
6LA2_3	6L	PM 1.25 microg/g	5345	3.72795	104	0.469	1.596
6LA2_4	6L	PM 1.25 microg/g	12558	4.09892	152	0.4596	1.583
6LA2_5	6L	PM 1.25 microg/g	12255	4.08831	186	0.6481	2.293
6LA2_6	6L	PM 1.25 microg/g	12842	4.10863	118	0.3716	1.202
6LA4_1	6L	PM 0.0125 microg/g	20838	4.31886	79	0.5093	0.9123
6LA4_2	6L	PM 0.0125 microg/g	21591	4.33427	319	0.7636	2.665
6LA4_3	6L	PM 0.0125 microg/g	22642	4.35491	116	0.1257	0.4802
6LA4_4	6L	PM 0.0125 microg/g	22680	4.35564	127	0.1646	0.5966
6LA4_5	6L	PM 0.0125 microg/g	18469	4.26644	71	0.09349	0.3326
6LA4_6	6L	PM 0.0125 microg/g	12537	4.09819	113	0.2512	0.8528
6LK_1	6L	control	20715	4.31628	76	0.07215	0.2735
6LK_2	6L	control	17375	4.23992	101	0.1574	0.5128
6LK_3	6L	control	13753	4.1384	83	0.1164	0.414
6LK_4	6L	control	12516	4.09747	100	0.2062	0.7236
6LK_5	6L	control	14742	4.16856	71	0.1011	0.3787
6LK_6	6L	control	9757	3.98932	50	0.1074	0.3672
6TkA2_1	6Tk	PM 1.25 microg/g	32120	4.50678	62	0.5366	0.9872
6TkA2_2	6Tk	PM 1.25 microg/g	34890	4.5427	69	0.613	1.207
6TkA2_3	6Tk	PM 1.25 microg/g	30484	4.48407	88	0.6316	1.278
6TkA2_4	6Tk	PM 1.25 microg/g	20692	4.3158	90	0.5564	1.276
6TkA2_5	6Tk	PM 1.25 microg/g	17932	4.25363	24	0.1121	0.2532
6TkA2_6	6Tk	PM 1.25 microg/g	10188	4.00809	26	0.3467	0.6187
6TkA4_1	6Tk	PM 0.0125 microg/g	6722	3.8275	70	0.184	0.6525
6TkA4_2	6Tk	PM 0.0125 microg/g	21297	4.32832	96	0.1331	0.4982
6TkA4_3	6Tk	PM 0.0125 microg/g	18466	4.26637	47	0.05556	0.2095
6TkA4_4	6Tk	PM 0.0125 microg/g	16947	4.22909	125	0.2335	0.8361
6TkA4_5	6Tk	PM 0.0125 microg/g	13754	4.13843	98	0.1556	0.5702
6TkA4_6	6Tk	PM 0.0125 microg/g	5679	3.75427	89	0.2243	0.7667
6TkK_1	6Tk	control	13976	4.14538	93	0.1211	0.4675
6TkK_2	6Tk	control	13955	4.14473	62	0.1119	0.4103
6TkK_3	6Tk	control	10590	4.0249	168	0.5663	1.925
6TkK_4	6Tk	control	15858	4.20025	113	0.224	0.7478
6TkK_5	6Tk	control	31840	4.50297	101	0.09762	0.3705
6TkK_6	6Tk	control	12141	4.08425	73	0.2163	0.7005
6TuA2_1	6Tu	PM 1.25 microg/g	25049	4.39879	213	0.566	2.105
6TuA2_2	6Tu	PM 1.25 microg/g	17560	4.24452	137	0.1948	0.7162
6TuA2_3	6Tu	PM 1.25 microg/g	23542	4.37184	142	0.3183	1.136
6TuA2_4	6Tu	PM 1.25 microg/g	29065	4.46337	184	0.5973	1.531
6TuA2_5	6Tu	PM 1.25 microg/g	16645	4.22128	122	0.3689	1.266
6TuA2_6	6Tu	PM 1.25 microg/g	29109	4.46403	181	0.4287	1.482
6TuA4_2	6Tu	PM 0.0125 microg/g	3748	3.5738	73	0.3719	1.175
6TuA4_3	6Tu	PM 0.0125 microg/g	9421	3.9741	87	0.2144	0.7499
6TuA4_4	6Tu	PM 0.0125 microg/g	9372	3.97183	61	0.1061	0.401
6TuA4_5	6Tu	PM 0.0125 microg/g	14552	4.16292	90	0.1931	0.6907
6TuA4_6	6Tu	PM 0.0125 microg/g	25314	4.40336	115	0.587	1.299
6TuK_1	6Tu	control	10897	4.03731	47	0.3868	0.7495
6TuK_2	6Tu	control	32572	4.51284	123	0.4359	0.8487
6TuK_3	6Tu	control	24983	4.39764	43	0.07861	0.2191
6TuK_4	6Tu	control	6281	3.79803	79	0.1689	0.5667
6TuK_5	6Tu	control	9432	3.9746	75	0.3032	1.021
6TuK_7	6Tu	control	30106	4.47865	54	0.4349	0.8013
6ZA2_2	6Z	PM 1.25 microg/g	1451	3.16167	80	0.8798	3.17
6ZA2_5	6Z	PM 1.25 microg/g	18702	4.27189	60	0.05734	0.2228
6ZA2_6	6Z	PM 1.25 microg/g	16938	4.22886	30	0.02237	0.08121
6ZA2_7	6Z	PM 1.25 microg/g	21264	4.32764	68	0.4027	0.8887
6ZA2_8	6Z	PM 1.25 microg/g	14664	4.16625	89	0.3586	0.8893
6ZA2_9	6Z	PM 1.25 microg/g	18030	4.256	101	0.4184	0.9568
6ZA4_1	6Z	PM 0.0125 microg/g	20285	4.30718	36	0.02882	0.1076
6ZA4_2	6Z	PM 0.0125 microg/g	21204	4.32642	39	0.02377	0.08945
6ZA4_4	6Z	PM 0.0125 microg/g	1378	3.13925	19	0.09112	0.3033
6ZA4_5	6Z	PM 0.0125 microg/g	12791	4.1069	96	0.1157	0.461
6ZA4_6	6Z	PM 0.0125 microg/g	7080	3.85003	87	0.1587	0.6067
6ZA4_7	6Z	PM 0.0125 microg/g	26262	4.41933	37	0.3081	0.6096
6ZK_1	6Z	control	4783	3.6797	155	0.9447	3.996
6ZK_2	6Z	control	8334	3.92085	142	0.7953	2.76
6ZK_3	6Z	control	5244	3.71966	167	0.9112	3.562
6ZK_4	6Z	control	28798	4.45936	152	0.6263	1.618
6ZK_5	6Z	control	3780	3.57749	137	0.9611	3.943
6ZK_6	6Z	control	1936	3.28691	107	0.9403	3.727
